# Supplementary material for: MBNL1-dependent alternative splicing promotes neuronal differentiation through regulation of NUMA1 exon 16 during fibroblast-to-neuron reprogramming
Source: Front Cell Dev Biol. 2026 Jun 22;14:1862147. doi: 10.3389/fcell.2026.1862147 (PMC13333663; doi:10.3389/fcell.2026.1862147)
Supplement: Supplementary file 1 [file Table2.xlsx]

## Sheet: Upregulated DEGs
Upregulated DEGs in AMnp/AMmnp-induced neurons at day 14
SYMBOL	log2FoldChange	pvalue	padjust	AMnp_1	AMnp_2	AMnp_3	AMmnp_1	AMmnp_2	AMmnp_3
CDKN1A	1.36269	2.89e-284	4.64e-281	1446.43	1472.25	1451.39	3760.17	3691.25	3789.4
RGS16	1.07905	1.68e-233	1.79e-230	5134.79	5045.24	5064.32	11002.9	10601.4	10595.9
CYB561D1	1.18692	3.47e-210	2.78e-207	3041.8	3031.16	2885.02	6782.31	6846.44	6763.99
AGT	1.68475	2.96e-187	1.9e-184	975.968	1093.7	1009.31	3317.02	3282.66	3295.93
RET	1.30082	7.14e-186	4.43e-183	2240.17	2225.71	2075.44	5435.57	5302.02	5377.68
MMP1	1.85125	8.43e-178	4.77e-175	433.666	387.674	363.956	1477.71	1358.46	1442.54
DHRS2	3.11464	5.79e-176	3.09e-173	143.679	118.583	147.358	1215.77	1147.19	1187.77
CDC42BPG	3.02656	1.43e-150	5.5e-148	129.662	126.792	112.738	976.079	986.544	1047.76
F11R	2.47639	2.31e-103	5.62e-101	205.006	179.698	156.235	988.435	998.767	1024.81
SPINT2	2.45952	3.39e-87	6.21e-85	132.29	123.144	140.256	765.213	720.265	689.711
CALCA	1.71841	2.82e-81	4.67e-79	361.827	397.708	354.192	1287.44	1172.5	1202.69
KCNJ12	1.38931	1.15e-77	1.76e-75	642.177	573.758	597.421	1586.44	1554.9	1611.24
PICK1	1.59598	4.6e-76	6.69e-74	339.924	350.275	363.069	1096.34	1031.07	1055.8
ADCY1	1.45565	1.06e-70	1.37e-68	455.569	490.75	482.02	1326.15	1269.41	1322.04
KRT19	3.27434	7.39e-66	9e-64	49.0612	43.7844	33.7325	404.435	395.491	425.762
JAG2	1.23236	1.97e-65	2.38e-63	703.503	772.612	795.378	1793.19	1829.91	1709.93
SOX8	1.25696	9.54e-63	1.09e-60	664.079	623.015	589.432	1461.24	1506.01	1519.43
GRB7	3.50673	1.03e-62	1.17e-60	31.5394	34.6626	26.6309	344.305	378.903	330.511
DBH	1.86458	2.68e-62	3.01e-60	215.519	232.605	197.957	741.326	803.204	809.063
OLFM1	1.77117	5.53e-62	6.11e-60	255.819	249.936	235.24	791.572	831.142	910.052
PLAU	1.083	5.23e-59	5.44e-57	872.589	820.957	802.479	1714.11	1854.35	1717.97
PRR15L	5.44663	1.93e-53	1.76e-51	7.88484	5.47305	6.21389	275.938	300.329	278.868
SSTR3	2.26642	4.36e-51	3.74e-49	101.627	104.9	86.1067	448.914	499.384	459.043
TMEM184A	2.30403	4.63e-49	3.71e-47	102.503	90.3053	92.3206	450.562	430.413	530.194
TMEM80	1.59403	7.79e-48	5.9e-46	233.041	223.483	208.609	621.89	713.28	673.645
IL34	1.50307	4.21e-47	3.14e-45	346.057	423.249	324.898	1059.27	1044.17	994.975
RORC	1.55741	4.97e-47	3.66e-45	280.35	252.672	236.128	747.916	765.663	750.535
ARHGEF16	2.8848	2.99e-46	2.12e-44	48.1852	40.1357	35.5079	308.062	316.043	290.344
PFKFB4	1.47524	1.63e-42	1.02e-40	287.359	283.686	334.662	883.002	838.999	794.144
RAB11FIP4	1.76726	1.59e-41	9.63e-40	150.688	184.259	152.684	565.055	535.179	558.884
NIPAL3	1.23862	4.94e-41	2.93e-39	299.624	295.545	294.716	675.43	694.946	732.173
SSTR5	2.5975	8.18e-41	4.79e-39	42.0525	59.2914	51.4865	299.002	306.44	319.035
GOLT1A	1.61027	3.04e-40	1.75e-38	190.112	203.415	197.069	631.775	555.259	616.265
ENTPD8	1.63907	9.34e-40	5.29e-38	185.732	204.327	173.101	609.535	590.181	551.999
TOR4A	1.20615	6.15e-39	3.36e-37	302.252	329.295	308.919	748.739	736.853	680.531
PKP3	1.85151	1.04e-38	5.64e-37	122.653	114.934	119.839	450.562	411.206	428.057
AATK	2.71288	6.14e-38	3.27e-36	45.5569	36.487	36.3956	266.054	254.93	255.916
TNFRSF11A	1.94414	1.4e-36	7.15e-35	93.742	105.812	103.861	401.963	368.426	397.072
KRT18	1.38287	3.44e-35	1.64e-33	244.43	240.814	242.342	686.962	614.626	593.313
TM4SF1	2.28063	2e-34	9.3e-33	31.5394	27.3652	27.5186	158.973	133.576	125.089
ADGRB1	1.34952	4.3e-34	1.98e-32	254.943	268.179	265.422	621.89	678.358	711.516
PIDD1	1.25074	9.7e-34	4.41e-32	517.771	590.177	497.111	1266.02	1299.97	1252.04
LINC02009	2.38251	1.04e-33	4.7e-32	44.6808	56.5548	58.5881	261.935	288.979	282.311
FGFRL1	1.27967	1.22e-33	5.53e-32	369.712	332.032	292.94	775.921	824.157	815.948
C1orf127	2.03807	3.18e-32	1.36e-30	72.7158	85.7444	73.6789	328.655	307.313	316.739
ARC	1.04138	1.74e-31	7.13e-30	514.267	467.033	489.122	1070.8	975.195	978.908
GSDMA	1.27305	1.77e-31	7.23e-30	291.739	258.145	275.186	641.659	689.708	663.317
LARGE2	2.13353	2.1e-31	8.52e-30	64.8309	74.7983	60.3635	280.057	301.202	296.082
SARDH	1.61245	2.71e-31	1.09e-29	155.069	162.367	134.042	453.856	470.573	455.6
EPPK1	2.21576	7.84e-31	3.11e-29	70.0875	54.7305	65.6897	302.296	321.282	260.507
P2RX6	1.15446	3.84e-30	1.47e-28	324.155	309.227	307.144	714.144	695.819	682.826
INHBE	1.1115	4.31e-30	1.64e-28	289.111	250.848	240.566	530.46	588.434	569.213
RASA4CP	1.47023	8.32e-28	2.84e-26	176.971	202.503	158.898	479.391	520.337	491.176
GCK	2.31241	1.19e-26	3.87e-25	48.1852	69.3253	38.171	260.288	247.073	265.097
CACNA1E	1.22271	1.36e-26	4.38e-25	250.563	247.199	278.737	594.708	581.45	638.069
NUAK2	1.06079	1.55e-26	4.98e-25	326.783	353.012	324.898	705.907	713.28	674.793
CEROX1	1.35144	4.75e-26	1.48e-24	192.741	192.469	178.427	463.741	517.718	455.6
EME2	1.26453	9.69e-26	2.99e-24	280.35	225.307	210.384	579.882	594.546	545.113
DFFB	1.30326	1.67e-25	5.05e-24	196.245	167.84	182.866	470.33	464.462	413.138
GNG3	2.94665	1.04e-24	3.05e-23	21.0262	17.3313	20.4171	165.563	152.783	134.27
CASZ1	1.11078	2.33e-24	6.7e-23	279.474	303.754	290.277	608.711	612.88	666.759
ZP3	1.70847	3.23e-24	9.08e-23	125.281	100.339	88.7698	336.068	342.235	350.02
MIR9-3HG	1.24798	3.4e-24	9.55e-23	238.297	228.044	200.62	526.342	512.479	546.261
SPTBN5	1.82101	5.74e-24	1.59e-22	81.4767	83.0079	67.4651	278.409	264.534	276.573
NUDT14	1.21294	3.7e-23	9.77e-22	237.421	270.916	284.951	621.067	559.624	659.874
TMEM61	2.2118	6.55e-23	1.71e-21	42.9286	51.0818	41.7218	221.574	225.246	180.174
TRPM2	2.06627	1.37e-22	3.5e-21	49.0612	46.5209	52.3742	206.748	199.928	213.455
TESC	1.17796	1.55e-22	3.93e-21	290.863	279.125	278.737	728.147	605.022	584.132
C4orf50	1.42149	3.19e-22	8.04e-21	139.299	157.806	185.529	445.619	403.348	444.124
FSCN2	1.59725	4.21e-22	1.05e-20	94.6181	104.9	107.411	321.241	299.456	307.559
PHYHIP	1.32446	4.22e-22	1.05e-20	166.458	165.104	167.775	417.614	447.874	383.301
MAB21L4	2.35533	2.71e-21	6.49e-20	46.433	31.0139	29.294	179.566	190.325	176.731
EPHA2	1.78003	4.3e-21	1.02e-19	52.5656	58.3792	61.2512	197.687	192.944	200.831
MXD1	1.24749	4.99e-21	1.17e-19	212.891	233.517	256.545	579.882	550.893	537.08
TMEM191A	2.21812	1.7e-20	3.82e-19	34.1677	50.1696	34.6202	173.8	187.705	191.65
EPCAM	2.48227	1.79e-20	4.01e-19	28.035	36.487	23.0802	148.265	158.022	183.617
ADAMTSL2	1.17702	2.31e-20	5.14e-19	187.484	210.712	213.935	462.917	471.446	448.714
RUFY4	1.94589	2.36e-20	5.23e-19	50.8134	50.1696	55.925	210.042	194.69	199.684
ACP5	1.38299	3.03e-20	6.62e-19	108.636	128.617	109.187	289.941	312.551	300.673
SLC2A14	1.15137	3.99e-20	8.69e-19	258.448	240.814	304.48	623.538	542.163	620.855
NR0B2	1.79508	5.03e-20	1.09e-18	70.9636	93.954	63.9143	269.348	243.58	281.164
RNF43	1.12939	5.42e-20	1.17e-18	237.421	295.545	240.566	554.347	551.766	586.427
FOXA2	1.04323	7.95e-20	1.7e-18	269.837	265.443	297.379	560.113	604.149	550.851
B4GALNT4	1.22854	2.27e-19	4.68e-18	188.36	219.834	184.641	460.446	481.05	446.419
INAVA	1.97859	1.09e-18	2.17e-17	59.5744	41.0479	55.925	182.037	222.627	213.455
BARX1	1.08378	3.17e-18	6.19e-17	222.528	224.395	222.812	438.206	487.161	495.766
KCNH3	1.36415	4.4e-18	8.54e-17	120.025	134.09	122.502	331.949	295.09	343.134
PLIN4	1.05862	6.6e-18	1.26e-16	214.643	224.395	219.261	453.856	453.985	463.633
BICDL1	1.35297	8.3e-18	1.58e-16	130.538	135.002	178.427	388.784	379.776	364.939
PIRT	2.18348	1.01e-17	1.92e-16	35.0437	32.8383	34.6202	132.615	164.133	169.846
FUCA1	1.09229	1.38e-17	2.6e-16	188.36	178.786	204.171	428.322	368.426	422.319
CCDC88B	1.05585	1.87e-17	3.51e-16	213.767	210.712	203.283	434.911	437.397	432.648
NECAB2	2.36939	2.46e-17	4.57e-16	21.9023	30.1018	25.7432	124.378	131.83	145.746
AMDHD2	1.01184	2.48e-17	4.6e-16	219.9	240.814	209.497	423.38	488.907	438.386
ADPRHL1	1.01285	5.14e-17	9.36e-16	231.289	260.882	251.219	479.391	498.511	523.309
KIAA1671	1.07365	7e-17	1.26e-15	222.528	216.185	207.721	416.79	449.62	496.914
PDE9A	1.41463	1.13e-16	2e-15	98.1225	122.231	106.524	290.765	268.026	313.297
LINC02522	3.67513	1.44e-16	2.53e-15	7.00875	3.6487	8.87698	82.3696	74.2091	94.1037
GPR142	1.19959	1.52e-16	2.67e-15	183.98	176.05	184.641	361.602	420.809	471.666
ACAN	1.13282	3.63e-16	6.23e-15	197.121	160.543	182.866	387.137	400.729	398.219
LCAL1	3.8144	6.36e-16	1.07e-14	7.00875	5.47305	5.32619	92.2539	101.274	56.2327
LLGL2	2.98497	9.62e-16	1.6e-14	8.76094	14.5948	12.4278	80.7222	104.766	97.5465
IGFN1	1.74629	1.26e-15	2.08e-14	52.5656	56.5548	48.8234	168.034	180.721	181.322
SH3TC1	1.01256	8.19e-15	1.25e-13	177.847	149.597	166.887	337.715	328.266	331.658
TMC6	2.23165	8.34e-15	1.27e-13	28.035	20.98	23.9678	107.904	142.307	91.8085
VWF	1.55657	9.89e-15	1.5e-13	75.3441	71.1496	62.1389	217.456	197.309	198.536
TTC39A	1.5717	1.48e-14	2.21e-13	77.0962	83.9201	57.7004	202.629	226.119	221.488
DENND6B	1.28552	1.52e-14	2.27e-13	110.388	137.738	109.187	247.109	320.409	304.116
LOC283335	1.48871	1.94e-14	2.89e-13	74.468	79.3592	76.342	207.571	218.262	220.34
CHRM4	1.94098	4.85e-14	6.95e-13	41.1764	46.5209	34.6202	128.497	155.403	187.06
LAD1	2.5067	5.28e-14	7.53e-13	19.2741	16.4191	20.4171	106.257	129.211	82.6277
SLCO4A1	1.22189	8.43e-14	1.18e-12	106.883	120.407	111.85	269.348	248.819	273.13
PAX2	2.24289	1.06e-13	1.49e-12	29.7872	22.8044	18.6417	114.494	112.623	110.17
FAM83F	1.91474	1.99e-13	2.72e-12	33.2916	31.9261	47.9357	135.91	147.545	143.451
KSR2	2.06471	3.02e-13	4.07e-12	29.7872	31.0139	25.7432	126.849	130.957	103.285
FUT1	2.39906	3.12e-13	4.2e-12	18.398	16.4191	20.4171	88.1354	91.6701	112.465
RRAGD	1.0472	5e-13	6.61e-12	234.793	189.732	166	401.963	410.333	408.548
LINC00624	3.76104	5.86e-13	7.7e-12	3.50437	2.73652	7.98928	52.7165	78.5743	61.9707
SLC25A10	1.16725	6.69e-13	8.72e-12	113.016	162.367	137.593	302.296	312.551	312.149
EGFLAM	1.81601	1.27e-12	1.61e-11	35.9198	44.6966	44.3849	168.858	119.608	151.484
ST14	3.91731	1.43e-12	1.81e-11	1.75219	5.47305	5.32619	59.3061	82.0665	47.0519
KRT15	6.34352	2.97e-12	3.68e-11	0.876094	0	1.7754	66.7193	63.7325	87.2181
DBH-AS1	1.43797	3.69e-12	4.53e-11	70.9636	72.0618	63.0266	168.034	185.959	205.422
CA9	1.67997	9.52e-12	1.13e-10	41.1764	41.96	42.6095	136.733	140.561	125.089
SLC34A3	1.06893	9.66e-12	1.14e-10	162.077	190.645	138.481	367.368	324.774	337.396
ARHGAP33	1.13409	1.02e-11	1.21e-10	122.653	115.846	108.299	266.877	269.772	222.636
WNT4	1.24781	2.37e-11	2.7e-10	102.503	83.0079	91.4329	207.571	231.358	219.193
BIK	3.04168	2.69e-11	3.05e-10	6.13266	14.5948	4.43849	70.8378	61.1134	74.5944
TRIM46	1.07009	3.16e-11	3.57e-10	133.166	151.421	169.55	276.762	318.663	360.348
CCDC144NL-AS1	6.06947	3.81e-11	4.28e-10	0	1.82435	0.887698	63.4246	56.7481	59.6755
INPP5J	1.82466	4.97e-11	5.51e-10	32.4155	38.3113	33.7325	126.025	101.274	143.451
PPL	1.39179	7.71e-11	8.36e-10	65.707	37.3992	55.0373	136.733	128.338	151.484
MARVELD3	2.42839	1.01e-10	1.08e-09	14.8936	10.9461	13.3155	73.3089	56.7481	81.4801
HOXB9	1.47239	1.08e-10	1.15e-09	53.4417	56.5548	51.4865	158.15	140.561	149.189
LINC02074	2.16942	1.12e-10	1.19e-09	22.7784	18.2435	15.9786	82.3696	88.1779	86.0705
SYT5	1.58399	1.57e-10	1.65e-09	41.1764	44.6966	44.3849	143.323	129.211	117.056
SPATA2L	1.07055	2.2e-10	2.3e-09	120.901	135.914	125.165	245.461	287.233	269.688
STMN4	1.79161	2.29e-10	2.39e-09	43.8047	31.9261	27.5186	107.904	119.608	130.827
FAM3B	1.73603	3.76e-10	3.85e-09	34.1677	36.487	29.294	112.846	102.147	118.203
KIF12	1.77358	3.8e-10	3.89e-09	25.4067	46.5209	37.2833	125.202	133.576	113.613
CCDC120	1.06675	5.16e-10	5.22e-09	118.273	118.583	118.064	275.114	246.2	220.34
LOC105370113	1.90875	5.54e-10	5.59e-09	23.6545	23.7165	24.8555	88.9591	78.5743	104.432
LOC101929748	2.14685	9.2e-10	9.03e-09	15.7697	36.487	18.6417	85.6643	126.592	100.989
MYLK3	1.02075	1.06e-09	1.03e-08	122.653	112.197	124.278	230.635	268.026	229.521
LCN12	2.4014	1.27e-09	1.22e-08	8.76094	12.7704	21.3048	66.7193	79.4474	80.3325
TP73	2.21694	1.27e-09	1.22e-08	11.3892	17.3313	22.1925	84.017	82.0665	70.004
CNGB1	1.72569	1.91e-09	1.81e-08	24.5306	39.2235	47.9357	128.497	126.592	113.613
CYSRT1	1.22856	2.5e-09	2.34e-08	72.7158	101.251	79.0051	219.927	186.832	184.765
AFAP1L2	1.23963	2.91e-09	2.69e-08	75.3441	62.9401	65.6897	152.384	166.752	162.96
SYT9	1.2273	2.94e-09	2.72e-08	82.3528	72.0618	102.085	177.095	212.151	212.307
KLK12	5.05152	3.92e-09	3.57e-08	0.876094	1.82435	0.887698	37.89	39.2872	41.3138
PRKN	1.03983	4.66e-09	4.22e-08	106.007	143.211	110.075	252.875	233.104	252.473
ACTG2	1.33998	4.84e-09	4.38e-08	77.9723	63.8522	62.1389	158.15	197.309	160.665
CDT1	1.65495	5.86e-09	5.27e-08	36.7959	43.7844	28.4063	142.499	107.385	91.8085
BSPRY	3.11909	6.78e-09	6.06e-08	5.25656	1.82435	11.5401	61.7772	45.3985	55.0851
KCNJ11	1.04525	7.52e-09	6.69e-08	104.255	112.197	101.198	231.458	225.246	197.388
LHX5	1.35415	9.61e-09	8.42e-08	45.5569	61.1157	59.4758	137.557	145.799	141.156
KLK1	2.61771	1.1e-08	9.55e-08	7.00875	8.20957	10.6524	48.598	58.4942	51.6423
LOC101928465	1.96244	1.27e-08	1.1e-07	15.7697	36.487	19.5294	102.138	70.7169	106.727
CCDC88C	1.39937	1.29e-08	1.11e-07	49.0612	46.5209	55.925	114.494	137.069	149.189
SYNRG	1.91957	1.31e-08	1.13e-07	42.0525	38.3113	33.7325	69.1904	218.262	144.598
LOC102724788	1.4436	2.44e-08	2.04e-07	35.0437	51.994	53.2619	125.202	117.862	138.86
RIPK4	1.26438	3.7e-08	3.06e-07	72.7158	93.0418	54.1496	179.566	165.006	183.617
FHIP1A	1.54208	3.74e-08	3.09e-07	34.1677	34.6626	39.0587	101.315	107.385	105.58
MMP10	1.78433	4.01e-08	3.3e-07	21.0262	10.0339	9.76468	60.9535	41.0333	37.871
CHRNA4	1.18682	4.3e-08	3.53e-07	95.4942	67.5009	76.342	206.748	166.752	170.993
TSPEAR-AS1	2.50613	4.94e-08	4.03e-07	7.00875	14.5948	7.98928	47.7743	63.7325	56.2327
CGN	1.5163	5.04e-08	4.11e-07	28.9111	44.6966	41.7218	116.141	106.512	106.727
SPNS2	1.17523	6.21e-08	5.02e-07	79.7245	72.974	60.3635	165.563	148.418	167.551
ICA1	2.1312	7.14e-08	5.73e-07	16.6458	11.8583	13.3155	64.2483	55.002	64.266
LOC105376956	4.75706	1.06e-07	8.32e-07	2.62828	0	0.887698	28.0057	30.5567	37.871
PDZD7	1.29312	1.16e-07	9.06e-07	44.6808	48.3453	54.1496	112.023	115.242	134.27
LOC102723750	1.06555	1.21e-07	9.35e-07	95.4942	72.974	87.8821	182.86	191.198	161.813
TNFRSF18	1.5685	1.38e-07	1.06e-06	29.7872	61.1157	34.6202	144.147	122.227	104.432
LOC112268047	1.28712	1.46e-07	1.12e-06	37.672	39.2235	38.171	102.138	75.9552	103.285
MCAM	1.13545	1.59e-07	1.22e-06	62.2027	72.974	78.1174	144.147	146.672	179.027
MYEOV	3.74784	2.19e-07	1.64e-06	3.50437	2.73652	0.887698	28.8293	39.2872	27.5426
KRT3	7.03389	2.4e-07	1.8e-06	0	0	0	27.182	16.5879	20.6569
SLC9A3-AS1	1.07825	2.8e-07	2.08e-06	63.0787	96.6905	79.0051	173.8	180.721	148.041
TNFRSF10A	1.11925	3.46e-07	2.54e-06	88.4855	73.8862	58.5881	182.86	135.322	161.813
LOC107984906	2.58232	3.65e-07	2.67e-06	6.13266	6.38522	8.87698	41.1848	48.8907	37.871
TNFRSF12A	1.07786	4.98e-07	3.57e-06	60.4505	79.3592	70.1282	164.739	135.322	142.303
LOC105370792	3.52403	5.15e-07	3.68e-06	3.50437	2.73652	1.7754	33.7715	25.3184	33.2806
C1orf115	1.12896	6.43e-07	4.52e-06	66.5831	60.2035	43.4972	114.494	126.592	131.975
ATP2C2	1.81176	7.01e-07	4.9e-06	10.5131	16.4191	17.754	48.598	53.2559	55.0851
PDZD2	1.12643	7.19e-07	5.03e-06	65.707	64.7644	56.8127	135.91	135.322	137.713
FAM178B	1.89037	9.12e-07	6.26e-06	15.7697	34.6626	14.2032	79.8985	89.924	68.8564
DNAH17	2.12061	1.28e-06	8.63e-06	7.88484	15.507	12.4278	48.598	41.0333	66.5612
SAMD12	1.12173	1.37e-06	9.21e-06	61.3266	44.6966	51.4865	107.904	120.481	114.761
RFX1_1	2.58915	1.53e-06	1.02e-05	7.88484	10.0339	3.55079	24.7109	45.3985	59.6755
PECAM1	1.08671	1.8e-06	1.19e-05	94.6181	74.7983	73.6789	208.395	155.403	151.484
CACNA1I	1.06183	1.84e-06	1.21e-05	63.0787	76.6227	77.2297	134.262	160.641	158.37
DHRS4	6.62268	1.94e-06	1.27e-05	0	0	0.887698	51.0691	39.2872	3.44282
CSF1R	1.44895	2.08e-06	1.36e-05	20.1502	34.6626	33.7325	75.78	90.797	74.5944
NHLRC4	1.17584	2.23e-06	1.45e-05	47.3091	61.1157	53.2619	136.733	110.877	117.056
GNG8	1.35817	2.28e-06	1.48e-05	49.0612	29.1896	40.8341	91.4302	101.274	113.613
IL2RB	1.43137	2.53e-06	1.64e-05	38.5481	21.8922	26.6309	84.017	65.4786	86.0705
IL33	1.47734	2.87e-06	1.84e-05	23.6545	23.7165	31.0694	72.4852	81.1935	64.266
LOC101928202	2.48834	2.93e-06	1.88e-05	8.76094	5.47305	7.10159	51.0691	29.6836	39.0186
NHLH1	1.17048	2.98e-06	1.91e-05	43.8047	50.1696	50.5988	102.138	105.639	118.203
NTSR1	1.02077	3.03e-06	1.93e-05	68.3353	74.7983	65.6897	152.384	135.322	135.418
LAPTM5	1.61679	3.07e-06	1.96e-05	19.2741	20.0678	18.6417	84.8407	52.3829	39.0186
NLRP3	2.03319	3.58e-06	2.26e-05	10.5131	15.507	9.76468	37.89	51.5098	57.3803
MHENCR	1.50342	3.73e-06	2.35e-05	40.3003	35.5748	19.5294	106.257	89.924	73.4468
TSGA10	1.23712	3.95e-06	2.48e-05	28.9111	28.2774	46.1603	70.8378	87.3048	86.0705
SLAMF1	2.18895	4.01e-06	2.51e-05	13.1414	5.47305	11.5401	46.9507	42.7794	48.1995
BEAN1	1.86071	4.53e-06	2.82e-05	8.76094	16.4191	10.6524	40.3611	38.4141	51.6423
PDZK1	1.31102	4.58e-06	2.84e-05	35.9198	33.7505	29.294	86.488	64.6056	95.2513
GPAT2	1.0485	4.7e-06	2.91e-05	55.1939	82.0957	57.7004	135.91	132.703	134.27
HRK	1.63325	5e-06	3.08e-05	22.7784	17.3313	21.3048	65.072	64.6056	60.8231
LCP1	1.14256	5.02e-06	3.09e-05	40.3003	44.6966	37.2833	80.7222	98.6544	90.6609
CRB2	1.7901	7.23e-06	4.34e-05	21.0262	21.8922	9.76468	67.543	55.8751	58.5279
PEG13	1.13336	8.08e-06	4.81e-05	51.6895	39.2235	64.802	109.552	114.369	118.203
LINC02908	2.18725	8.55e-06	5.06e-05	7.88484	8.20957	9.76468	41.1848	37.5411	39.0186
LOC105372646	3.81626	1e-05	5.88e-05	2.62828	2.73652	0	35.4189	23.5723	16.0665
CYP2W1	1.65222	1.07e-05	6.25e-05	15.7697	15.507	16.8663	41.1848	57.6212	52.7899
TMEM235	2.57056	1.15e-05	6.69e-05	7.00875	4.56087	4.43849	28.0057	34.0489	33.2806
CHMP4C	2.79713	1.16e-05	6.75e-05	1.75219	5.47305	6.21389	26.3583	27.0645	40.1662
NOS3	2.37837	1.26e-05	7.27e-05	6.13266	6.38522	7.10159	33.7715	30.5567	37.871
ANKRD34B	1.37807	1.37e-05	7.84e-05	27.1589	39.2235	37.2833	82.3696	73.336	114.761
FGF21	2.68805	1.41e-05	8.05e-05	6.13266	5.47305	3.55079	42.0085	36.668	18.3617
REM2	1.21718	1.57e-05	8.89e-05	42.0525	32.8383	47.048	100.491	80.3204	103.285
TNFRSF10C	2.10233	1.97e-05	0.000109558	6.13266	5.47305	4.43849	18.1213	27.9375	22.9521
PICART1	3.29439	2.22e-05	0.00012252	0.876094	3.6487	2.66309	28.0057	23.5723	18.3617
F2RL3	1.56312	2.5e-05	0.000136702	19.2741	23.7165	16.8663	65.072	58.4942	52.7899
SCGB1D2	6.2946	2.59e-05	0.000141302	0	0	0	12.3554	6.98439	19.5093
MNX1	1.20178	2.77e-05	0.000150853	48.1852	41.0479	39.9464	121.907	82.9396	91.8085
PDX1	2.44017	2.78e-05	0.000151292	8.76094	4.56087	4.43849	31.3004	37.5411	27.5426
LOC105372575	2.23046	3.27e-05	0.000175674	2.62828	13.6826	10.6524	45.3033	42.7794	37.871
LINC01163	1.72606	3.39e-05	0.000181334	10.5131	19.1557	16.8663	56.0113	47.1446	50.4947
TSPEAR	1.6194	3.67e-05	0.000194947	18.398	14.5948	19.5294	46.9507	58.4942	56.2327
ESPL1	1.12977	3.69e-05	0.000196126	30.6633	42.8722	35.5079	81.5459	73.336	83.7753
BBC3	1.06685	4.17e-05	0.000219492	44.6808	31.9261	42.6095	71.6615	77.7013	102.137
CALCB	2.41169	4.28e-05	0.000224499	6.13266	9.12175	3.55079	44.4796	25.3184	29.8378
LOC105378378	2.35371	4.4e-05	0.000230376	5.25656	3.6487	15.0909	56.0113	33.1758	33.2806
PTK6	1.30936	4.66e-05	0.000243141	22.7784	29.1896	24.8555	64.2483	62.8595	63.1184
LHX2	1.56845	4.98e-05	0.000258741	22.7784	14.5948	22.1925	57.6587	71.59	47.0519
KCNK1	1.30922	5.25e-05	0.000272035	17.5219	18.2435	18.6417	48.598	39.2872	47.0519
LOC105377581	2.96424	5.27e-05	0.000273345	4.38047	0	6.21389	29.653	31.4297	21.8045
LOC107986257	3.20775	5.32e-05	0.000275549	3.50437	0.912175	2.66309	22.2398	13.9688	29.8378
GPAT3	1.89456	5.75e-05	0.000295605	6.13266	6.38522	5.32619	26.3583	20.0801	19.5093
TRAPPC4_1	5.32822	5.95e-05	0.000304905	2.62828	8.20957	2.66309	2.47109	244.453	294.935
PLB1	1.93777	6.18e-05	0.000316107	10.5131	4.56087	13.3155	30.4767	41.9063	36.7234
SPINT1	2.64414	6.37e-05	0.000324588	3.50437	3.6487	3.55079	18.945	21.8262	26.3949
LOC642846	1.19708	6.53e-05	0.000332087	29.7872	30.1018	26.6309	66.7193	67.2247	64.266
TESMIN	2.2428	6.83e-05	0.000346265	7.00875	9.12175	4.43849	28.0057	34.9219	34.4282
HMCN2	1.17188	7.1e-05	0.000359401	38.5481	48.3453	38.171	72.4852	119.608	89.5133
SSTR5-AS1	2.02285	7.18e-05	0.000363132	5.25656	12.7704	9.76468	37.0663	36.668	39.0186
LOC107984242	1.03103	7.77e-05	0.000390653	55.1939	41.96	45.2726	94.725	92.5431	104.432
PDCD6IP-DT	1.33066	8.07e-05	0.000404057	17.5219	26.4531	15.9786	42.0085	55.002	53.9375
NOXO1	1.29632	8.12e-05	0.000406146	29.7872	35.5748	27.5186	78.2511	53.2559	97.5465
ZBP1	2.09762	8.24e-05	0.000411869	8.76094	4.56087	11.5401	30.4767	38.4141	37.871
PLK5	3.24156	8.76e-05	0.000435463	2.62828	1.82435	1.7754	14.8265	19.2071	25.2473
ESYT3	1.51294	8.97e-05	0.000445085	23.6545	11.8583	22.1925	61.7772	56.7481	45.9043
LOC105373494	2.87424	8.98e-05	0.000445104	2.62828	7.2974	0.887698	32.1241	19.2071	27.5426
LOC105372576	2.68588	9.13e-05	0.000451411	2.62828	2.73652	6.21389	21.4161	27.9375	25.2473
LMX1B	1.82381	0.000104765	0.000511585	14.0175	11.8583	8.87698	32.9478	40.1602	50.4947
GFUS_1	3.801	0.000105539	0.000514843	32.4155	27.3652	23.9678	273.467	31.4297	863
DMBX1	4.00174	0.000108022	0.000525754	0	3.6487	0	17.2976	17.461	22.9521
PURPL	1.30052	0.0001118	0.000542495	17.5219	15.507	11.5401	46.127	28.8106	34.4282
IL23A	1.5007	0.000112341	0.000544982	19.2741	11.8583	15.9786	39.5374	47.1446	47.0519
C2orf15	1.08875	0.000118091	0.00056914	41.1764	54.7305	69.2405	99.6672	116.988	135.418
PRRG2	2.08071	0.000120016	0.000577404	7.88484	5.47305	8.87698	27.182	43.6524	22.9521
STRIP2	1.07822	0.00012349	0.00059308	45.5569	39.2235	31.9571	77.4274	81.1935	88.3657
BCAN-AS1	1.45369	0.000134272	0.000640541	18.398	13.6826	24.8555	48.598	55.8751	51.6423
TGM3	2.4241	0.000142253	0.000675761	7.88484	2.73652	4.43849	31.3004	28.8106	20.6569
CPA4	1.44884	0.000145809	0.000691973	15.7697	17.3313	16.8663	35.4189	54.129	47.0519
KRT17	1.10005	0.000147844	0.000700417	35.0437	22.8044	34.6202	62.6009	76.8282	58.5279
TMPRSS6	1.73307	0.000150179	0.000710956	14.0175	14.5948	7.98928	39.5374	41.9063	40.1662
BEX5	1.23538	0.000162413	0.000765479	45.5569	28.2774	31.9571	101.315	83.8126	63.1184
GOLGA6EP	3.21994	0.000162579	0.000766074	7.00875	0	0.887698	29.653	27.0645	17.2141
LOC107987142	1.17786	0.000174019	0.000814987	24.5306	27.3652	31.9571	57.6587	68.9708	63.1184
PASD1	1.70182	0.000176972	0.000827402	14.0175	10.9461	15.9786	57.6587	34.0489	41.3138
IRF5	1.59586	0.000199583	0.000924572	14.8936	12.7704	15.9786	35.4189	49.7637	47.0519
RGR	1.17462	0.000218631	0.00100772	35.9198	28.2774	37.2833	63.4246	89.0509	76.8896
LOC105378678	2.49627	0.000221758	0.00101993	7.00875	1.82435	4.43849	18.945	24.4453	32.133
LOC101927418	1.67123	0.000222777	0.00102388	13.1414	10.9461	12.4278	39.5374	45.3985	30.9854
WNK2	1.16372	0.000222875	0.00102408	33.2916	29.1896	49.7111	74.1326	79.4474	98.6942
CLDN4	1.46472	0.000227676	0.0010444	14.8936	19.1557	12.4278	38.7137	38.4141	51.6423
LOC101930665	4.72622	0.000238536	0.00109057	0	0.912175	0.887698	12.3554	24.4453	10.3285
MAFA	1.01144	0.000240387	0.00109817	49.9373	42.8722	49.7111	79.0748	105.639	103.285
LOC101927522	1.32958	0.000247786	0.0011275	21.9023	28.2774	19.5294	53.5402	57.6212	64.266
CYRIA	1.03217	0.000271087	0.00122368	25.4067	24.6287	25.7432	51.0691	58.4942	44.7567
GOLGA8R	4.05234	0.000295175	0.00131971	0	0.912175	1.7754	13.1791	17.461	13.7713
FAM41C	5.28764	0.000311436	0.00138404	0	0.912175	0	16.4739	6.11134	14.9189
USH1C	1.37427	0.00032837	0.00145058	26.2828	18.2435	21.3048	68.3667	51.5098	50.4947
SLC12A3	5.72795	0.000345948	0.00152402	0	0	0	9.06065	7.85743	9.18085
RASSF6	1.02509	0.000350863	0.00154391	50.8134	31.9261	40.8341	86.488	84.6857	80.3325
CTIF_1	1.3336	0.000355713	0.00156275	21.9023	50.1696	29.294	98.0198	110.877	44.7567
ANKRD20A19P	5.23755	0.000356958	0.0015675	0	0.912175	0	10.708	13.9688	11.4761
LOC105371926	2.5383	0.000360343	0.00158092	4.38047	4.56087	2.66309	31.3004	17.461	18.3617
FAM87A	1.33069	0.000365303	0.00160122	23.6545	19.1557	32.8448	78.2511	48.8907	63.1184
MRPS12_1	4.09931	0.000366051	0.00160377	2.62828	5.47305	0.887698	70.8378	35.795	47.0519
LOC102724770	1.02718	0.000374064	0.00163627	38.5481	43.7844	43.4972	66.7193	95.1623	95.2513
TMC8	2.14821	0.000382162	0.00166752	3.50437	4.56087	11.5401	33.7715	28.8106	24.0997
C3AR1	2.51894	0.000391911	0.00170618	4.38047	2.73652	3.55079	26.3583	13.0957	21.8045
AMER3	1.29591	0.000396054	0.00172149	25.4067	20.98	20.4171	56.835	53.2559	53.9375
LOC101927888	2.44787	0.000403345	0.00174883	1.75219	5.47305	4.43849	18.1213	19.2071	26.3949
ZFPM2-AS1	1.11358	0.000429174	0.00185246	28.035	32.8383	23.0802	56.835	53.2559	72.2992
LOC105372470	5.33135	0.000436324	0.00187953	0	0	0	1.64739	11.3496	6.88564
HOOK1	1.52395	0.00046375	0.00198563	14.8936	12.7704	25.7432	50.2454	37.5411	66.5612
UBXN10	2.85402	0.000484109	0.00206135	5.25656	1.82435	0.887698	19.7687	17.461	20.6569
BCRP3	1.7753	0.000494109	0.00209882	9.63703	11.8583	7.10159	33.7715	29.6836	34.4282
LOC112268244	2.15999	0.000525326	0.00221916	0.876094	7.2974	6.21389	18.945	20.0801	25.2473
ANTXRLP1	1.72666	0.000531472	0.00224266	9.63703	7.2974	16.8663	42.0085	33.1758	36.7234
LOC643201	3.45989	0.000551862	0.0023212	0	1.82435	2.66309	9.06065	17.461	22.9521
KIF6	1.11322	0.000591627	0.00247154	35.9198	25.5409	32.8448	77.4274	56.7481	70.004
LOC105377329	2.97153	0.000592323	0.00247337	3.50437	0	0.887698	13.1791	6.98439	14.9189
MPZ	1.04726	0.000634362	0.00263007	25.4067	31.0139	30.1817	40.3611	66.3517	73.4468
KCNJ5-AS1	1.03526	0.00063487	0.0026316	28.035	30.1018	32.8448	63.4246	66.3517	56.2327
PGA3	4.0922	0.000647413	0.00267725	0.876094	0	1.7754	11.5317	3.49219	30.9854
MANSC4	2.41655	0.000657629	0.00271657	3.50437	4.56087	3.55079	29.653	14.8418	17.2141
DNASE1L2	1.30532	0.000684681	0.00281863	21.0262	32.8383	22.1925	45.3033	66.3517	76.8896
LOC101929237	2.3161	0.00072837	0.00298188	1.75219	3.6487	9.76468	28.0057	24.4453	22.9521
LOC101929578	2.39701	0.000777432	0.00315919	6.13266	4.56087	2.66309	12.3554	34.0489	24.0997
ABALON	1.02107	0.00078036	0.00316841	28.035	48.3453	33.7325	74.1326	77.7013	71.1516
LOC105369370	2.29183	0.000785593	0.00318831	2.62828	2.73652	8.87698	23.0635	27.0645	19.5093
GPR27	1.75391	0.000820995	0.00331798	10.5131	6.38522	10.6524	27.182	34.9219	30.9854
TMEM52	1.12912	0.000864754	0.0034802	24.5306	31.0139	31.0694	74.1326	58.4942	56.2327
PLCH2	1.75791	0.000888027	0.00356118	10.5131	9.12175	7.10159	30.4767	27.9375	32.133
SURF6_1	2.14851	0.000931029	0.00372276	10.5131	8.20957	12.4278	106.257	10.4766	20.6569
MYO7B	1.01539	0.00101744	0.00404389	56.07	47.4331	29.294	74.9563	94.2892	99.8418
FREM3	4.3352	0.0010389	0.00411727	0	0.912175	0.887698	12.3554	12.2227	11.4761
FNDC11	1.48161	0.00105555	0.0041755	11.3892	13.6826	12.4278	32.9478	34.0489	37.871
KCNK7	1.26695	0.00105777	0.00418344	18.398	31.9261	17.754	53.5402	50.6368	59.6755
RFLNB_1	1.53836	0.00110618	0.00436053	8.76094	7.2974	6.21389	16.4739	29.6836	18.3617
PCP2	4.36967	0.00113081	0.00444667	0	0	1.7754	18.1213	10.4766	8.03325
CCDC110	1.71356	0.00118658	0.00464605	9.63703	10.0339	7.98928	29.653	23.5723	37.871
CCDC78	1.03221	0.00119144	0.00466032	26.2828	46.5209	39.0587	80.7222	61.1134	87.2181
KRT16P3	1.39895	0.00120448	0.00470463	18.398	19.1557	11.5401	46.9507	36.668	45.9043
LOC105373063	1.44518	0.00122072	0.00475839	19.2741	14.5948	10.6524	37.0663	41.9063	42.4614
RNF223	3.45056	0.00127027	0.00493354	1.75219	0.912175	0.887698	16.4739	13.0957	9.18085
TMEM191C	2.09961	0.00127537	0.00495132	1.75219	10.9461	6.21389	23.0635	23.5723	34.4282
EPHA2-AS1	4.01126	0.00130536	0.00505959	0	0	1.7754	9.06065	10.4766	9.18085
CNGA3	2.04281	0.00132431	0.00512786	8.76094	6.38522	2.66309	26.3583	17.461	29.8378
GNRH2	2.49034	0.00133352	0.00515626	6.13266	2.73652	0.887698	10.708	27.0645	17.2141
MTCH2	3.38652	0.00134159	0.00518644	62.2027	65.6766	38.171	924.187	753.441	58.5279
CYP4F3	3.80381	0.00134912	0.00521343	1.75219	0	0.887698	15.6502	12.2227	9.18085
LINC00052	4.93606	0.00138158	0.00532816	0	0	0.887698	14.0028	6.11134	9.18085
LMNTD2_1	4.81541	0.00140381	0.00540552	0	0	0.887698	12.3554	8.73048	5.73803
SPTA1	1.13001	0.00140389	0.00540552	29.7872	20.98	27.5186	45.3033	64.6056	61.9707
EPHX4	1.27611	0.00141763	0.00545077	14.8936	16.4191	16.8663	42.0085	36.668	37.871
GOLGA2P5	1.25053	0.00143389	0.00550119	21.0262	24.6287	15.0909	42.8322	52.3829	49.3471
LSR	1.21705	0.00150324	0.00573977	19.2741	11.8583	14.2032	28.0057	35.795	42.4614
CDH3	1.13009	0.00151721	0.00578809	30.6633	18.2435	23.0802	51.8928	40.1602	66.5612
BARX1-DT	1.8189	0.00153141	0.00583807	12.2653	3.6487	8.87698	28.0057	28.8106	30.9854
DDX12P	1.31457	0.00164054	0.00622078	13.1414	19.1557	15.0909	42.0085	36.668	39.0186
FRMD1	3.16605	0.00164708	0.00624313	0.876094	1.82435	1.7754	16.4739	8.73048	14.9189
LOC102724322	1.13141	0.00166183	0.00629281	18.398	20.98	18.6417	46.127	38.4141	42.4614
LOC105378281	1.05495	0.00167302	0.0063302	26.2828	30.1018	25.7432	47.7743	55.8751	67.7088
LOC105379035	1.53275	0.00167435	0.00633398	12.2653	10.0339	13.3155	38.7137	37.5411	26.3949
SRMS	1.74837	0.00172475	0.00650935	8.76094	4.56087	11.5401	28.8293	26.1914	28.6902
CEACAM1	2.34185	0.00174518	0.00657683	1.75219	2.73652	5.32619	22.2398	11.3496	16.0665
LOC100288175	2.10878	0.00176905	0.00665559	4.38047	4.56087	7.98928	29.653	14.8418	28.6902
LOC107986780	2.66495	0.00180305	0.00676233	2.62828	3.6487	0.887698	13.1791	18.334	13.7713
GSN-AS1	1.83938	0.00184264	0.00688929	8.76094	7.2974	2.66309	12.3554	29.6836	25.2473
PARD6B	1.14398	0.00188665	0.00704152	24.5306	32.8383	20.4171	63.4246	62.8595	44.7567
LINC01311	1.57299	0.00189952	0.00708405	7.88484	16.4191	5.32619	28.0057	27.9375	32.133
ZC3H12D	2.47802	0.00190803	0.0071144	0.876094	3.6487	2.66309	10.708	12.2227	17.2141
GBP5	1.75987	0.00193785	0.00721299	6.13266	7.2974	11.5401	24.7109	23.5723	36.7234
IZUMO4	1.23442	0.00199534	0.00741406	21.0262	43.7844	22.1925	64.2483	72.463	67.7088
GOLGA8O	1.91067	0.00200135	0.00743352	4.38047	4.56087	7.10159	24.7109	23.5723	11.4761
FCN2	4.80697	0.0021001	0.00775238	0	0.912175	0	11.5317	6.11134	9.18085
TMEM191B	1.09907	0.00210243	0.00775652	24.5306	30.1018	22.1925	54.3639	59.3673	50.4947
LOC100507437	1.2678	0.00224744	0.0082472	24.5306	20.98	10.6524	50.2454	44.5255	40.1662
LOC105374357	1.53272	0.00224858	0.00824979	5.25656	4.56087	5.32619	18.1213	15.7149	9.18085
PNMA8B	1.01482	0.00228117	0.00835183	28.9111	30.1018	32.8448	64.2483	59.3673	61.9707
ASGR2	2.15986	0.00232299	0.00848554	1.75219	6.38522	7.98928	19.7687	14.8418	37.871
LOC105378604	1.90849	0.00232738	0.00849514	7.88484	4.56087	6.21389	16.4739	25.3184	28.6902
GOLGA8S_1	4.1569	0.00233163	0.00850744	1.75219	0	0	12.3554	7.85743	11.4761
LINC01786	1.15901	0.00236016	0.00860008	14.0175	22.8044	22.1925	42.8322	46.2716	42.4614
SHANK3_1	2.44876	0.00237261	0.00863893	1.75219	4.56087	3.55079	29.653	12.2227	11.4761
CHMP4A	2.86825	0.00239059	0.00869615	14.0175	7.2974	10.6524	135.91	6.98439	90.6609
BICDL2	3.6583	0.00246974	0.00894126	0.876094	0.912175	0.887698	5.76587	16.5879	11.4761
LOC100128885	1.28859	0.00249145	0.00900849	22.7784	16.4191	13.3155	41.1848	39.2872	48.1995
GOLGA8CP_1	4.77395	0.00267621	0.0096025	0	0.912175	0	14.0028	5.23829	6.88564
LOC105371764_1	2.38821	0.00268439	0.00962643	2.62828	7.2974	0	27.182	10.4766	13.7713
CIBAR2	1.42434	0.00269264	0.00965062	14.8936	9.12175	8.87698	21.4161	34.0489	33.2806
POM121L1P	1.03956	0.00275072	0.00983863	24.5306	41.0479	31.0694	59.3061	71.59	67.7088
LOC105371380	1.53866	0.00280161	0.0100039	7.88484	10.0339	10.6524	30.4767	27.0645	25.2473
AP2A2_2	1.316	0.00291058	0.010366	100.751	92.1296	130.492	219.103	135.322	452.157
MED22_1	1.7464	0.002958	0.0105213	7.88484	20.0678	7.98928	70.0141	12.2227	37.871
IRX4	2.49008	0.00297326	0.0105677	2.62828	3.6487	1.7754	16.4739	14.8418	13.7713
XDH	3.13744	0.00306772	0.0108633	1.75219	0.912175	0	5.76587	8.73048	9.18085
CACNG3	3.29755	0.00308527	0.0109154	1.75219	0	1.7754	13.1791	11.3496	10.3285
MMP23B	1.1892	0.00310659	0.0109807	21.9023	16.4191	28.4063	37.0663	59.3673	56.2327
LOC107986674	4.06847	0.00320147	0.0112893	0.876094	0.912175	0	11.5317	6.98439	11.4761
IGFL2	1.61425	0.00330014	0.0116094	13.1414	10.9461	5.32619	37.89	24.4453	27.5426
CPEB1	1.45822	0.00335208	0.011777	10.5131	11.8583	7.10159	30.4767	21.8262	28.6902
TRIM72	1.66743	0.00347846	0.0121654	8.76094	7.2974	10.6524	18.1213	39.2872	27.5426
CCNP	1.06566	0.00350609	0.012242	26.2828	36.487	19.5294	46.127	52.3829	74.5944
ADGRV1	1.7113	0.00350751	0.0122447	5.25656	5.47305	14.2032	28.8293	25.3184	27.5426
ANGPTL4	1.70757	0.00359091	0.0125177	1.75219	5.47305	2.66309	15.6502	7.85743	8.03325
LOC105372238	3.10602	0.00362806	0.0126243	0.876094	3.6487	0	11.5317	7.85743	19.5093
DHRS3	1.25594	0.00368651	0.0128161	16.6458	17.3313	10.6524	37.89	24.4453	44.7567
GCOM1	1.09394	0.00374902	0.0130169	23.6545	36.487	22.1925	44.4796	71.59	59.6755
LINC01811	2.91345	0.00376393	0.0130617	0	2.73652	2.66309	9.88435	11.3496	19.5093
SERPIND1	1.38978	0.00376974	0.0130795	11.3892	10.9461	15.9786	30.4767	41.0333	28.6902
FAAH2	1.0733	0.00398943	0.013761	30.6633	20.98	17.754	53.5402	45.3985	47.0519
WHAMMP4_1	1.20072	0.00404836	0.013938	16.6458	19.1557	10.6524	27.182	41.9063	37.871
WARS2-IT1	4.55599	0.00404912	0.0139381	0	0	0	4.11848	6.11134	1.14761
SCN4A	1.18232	0.00408765	0.0140456	14.8936	20.98	23.9678	53.5402	38.4141	43.609
ZNF860	1.87035	0.00408917	0.0140483	3.50437	5.47305	5.32619	20.5924	12.2227	19.5093
SMIM5	1.33297	0.00410219	0.0140804	11.3892	15.507	12.4278	37.0663	29.6836	32.133
LOC105378948	3.2759	0.00412128	0.0141308	2.62828	0	0.887698	8.23696	11.3496	14.9189
LOC105372709	1.18777	0.00419166	0.0143415	14.0175	20.0678	18.6417	37.0663	47.1446	35.5758
GOLGA8K	3.14693	0.00435505	0.0148266	0.876094	2.73652	0	10.708	9.60353	11.4761
CHRNA2	2.63639	0.00441358	0.015002	1.75219	2.73652	1.7754	9.88435	13.0957	16.0665
RNF183	4.08057	0.00458448	0.0155252	0	1.82435	3.55079	25.5346	33.1758	32.133
AKAP17A_1	2.45858	0.00468071	0.0158177	3.50437	2.73652	3.55079	2.47109	20.9532	30.9854
ALDH8A1	1.44148	0.00486196	0.0163554	11.3892	10.0339	10.6524	20.5924	31.4297	35.5758
CACFD1_1	1.90077	0.00488526	0.0164223	9.63703	9.12175	5.32619	14.8265	13.0957	63.1184
PCDHA6	1.31345	0.00492809	0.0165489	20.1502	9.12175	14.2032	37.0663	32.3028	39.0186
LOC105375258	4.01913	0.00494399	0.0165907	0	0	1.7754	7.41326	7.85743	13.7713
LOC105372708	1.39016	0.00507956	0.0169952	7.88484	10.0339	15.0909	26.3583	35.795	24.0997
CDH23	1.05859	0.00515606	0.0172122	26.2828	31.0139	14.2032	40.3611	64.6056	43.609
TBX10	3.14861	0.00516456	0.0172376	0.876094	0.912175	1.7754	13.1791	6.98439	11.4761
RIMBP3	1.10886	0.00518954	0.017315	14.8936	23.7165	23.9678	44.4796	44.5255	45.9043
FAM85A	4.74215	0.00520304	0.017354	0	0	0	10.708	0	2.29521
NGEF	1.53042	0.00531839	0.0176866	10.5131	10.0339	8.87698	24.7109	39.2872	20.6569
TOGARAM2	2.33404	0.00532904	0.0177158	5.25656	1.82435	2.66309	13.1791	24.4453	11.4761
LDHAL6A	1.3533	0.00535799	0.0178032	7.00875	11.8583	21.3048	44.4796	36.668	20.6569
LOC441179	3.19589	0.00560578	0.0185206	2.62828	0	0.887698	9.06065	13.0957	10.3285
LOC107984591	1.1435	0.0056182	0.0185488	17.5219	24.6287	15.9786	43.6559	45.3985	39.0186
FAM151A	2.56502	0.00566294	0.0186741	3.50437	0.912175	0.887698	9.06065	7.85743	14.9189
LOC107985535	2.39095	0.00567415	0.0186983	3.50437	1.82435	2.66309	13.1791	18.334	10.3285
KLHDC7A	4.51349	0.00568301	0.018721	0	0	0.887698	4.94217	7.85743	9.18085
RHEBL1	1.33881	0.00570339	0.0187785	10.5131	12.7704	11.5401	34.5952	23.5723	29.8378
ORM2	1.6729	0.00599676	0.0196502	3.50437	9.12175	8.87698	19.7687	23.5723	25.2473
TMED2-DT	1.47635	0.0060234	0.0197308	12.2653	3.6487	11.5401	21.4161	37.5411	17.2141
PTPN6	2.23623	0.00611602	0.0199695	5.25656	1.82435	2.66309	20.5924	10.4766	14.9189
DHH	1.18503	0.00615724	0.0200768	17.5219	16.4191	15.9786	42.8322	34.9219	35.5758
CFAP74	2.00367	0.00629597	0.0204595	6.13266	2.73652	4.43849	14.0028	15.7149	24.0997
C10orf95	4.34449	0.00631111	0.0204951	0.876094	0	0	4.11848	9.60353	5.73803
TBC1D27P	1.78173	0.00644486	0.0208695	8.76094	7.2974	3.55079	14.0028	26.1914	27.5426
LINC01011	1.20592	0.00653679	0.0211387	16.6458	14.5948	10.6524	23.8872	23.5723	50.4947
SLC6A20	2.91282	0.00656093	0.0212025	3.50437	0	0.887698	13.1791	13.0957	6.88564
LOC105371155	3.53156	0.00657723	0.0212481	2.62828	0	0	12.3554	11.3496	6.88564
DIO3	1.11004	0.00662418	0.0213854	20.1502	14.5948	22.1925	37.0663	39.2872	47.0519
FLJ30679	3.06503	0.00664852	0.0214567	0.876094	0.912175	1.7754	9.06065	10.4766	10.3285
POM121L10P	1.14435	0.00669445	0.0215724	14.8936	15.507	20.4171	29.653	42.7794	40.1662
LOC101927467	2.64412	0.00676407	0.0217821	0.876094	0.912175	4.43849	15.6502	13.9688	9.18085
IFNGR2	1.54103	0.00682037	0.0219304	28.035	33.7505	42.6095	82.3696	185.086	35.5758
LOC105373855	2.42241	0.0068465	0.0220026	0.876094	3.6487	3.55079	8.23696	20.0801	14.9189
EMX1	1.95819	0.00710314	0.0227369	5.25656	2.73652	7.98928	31.3004	20.0801	10.3285
KCNK16	3.86642	0.0072574	0.0231651	0.876094	0.912175	0	9.06065	12.2227	4.59043
MSANTD1	2.80787	0.00729902	0.0232829	2.62828	0.912175	0.887698	14.0028	7.85743	9.18085
LNCTAM34A	1.33104	0.00737458	0.0234962	8.76094	4.56087	5.32619	16.4739	10.4766	20.6569
ACSBG1	1.34107	0.00757697	0.0240494	15.7697	10.0339	8.87698	36.2426	21.8262	29.8378
LOC105374894	2.13617	0.00761574	0.0241645	3.50437	5.47305	1.7754	16.4739	11.3496	19.5093
C1orf220	1.9101	0.00764801	0.0242536	4.38047	2.73652	2.66309	9.06065	13.0957	14.9189
SLC32A1	1.1269	0.00768202	0.0243346	20.1502	26.4531	21.3048	48.598	30.5567	70.004
RNU6-1	3.81077	0.00773316	0.0244563	0	0.912175	0.887698	6.58957	10.4766	8.03325
LOC103908605	1.42072	0.00774077	0.0244764	6.13266	16.4191	13.3155	21.4161	27.0645	48.1995
LOC105377908	3.89604	0.00776362	0.0245285	0	0.912175	0	4.94217	2.61914	6.88564
LOC107985220	1.79422	0.00807728	0.0254025	10.5131	2.73652	7.98928	12.3554	25.3184	36.7234
GTF2IP13	1.35499	0.00814354	0.0255858	7.00875	10.0339	7.98928	21.4161	21.8262	20.6569
B3GNT8	1.01012	0.00820065	0.0257526	16.6458	17.3313	17.754	32.9478	41.0333	29.8378
WI2-87327B8.2	2.53011	0.00826348	0.0259372	0.876094	1.82435	3.55079	12.3554	12.2227	11.4761
LOC100128653	1.26276	0.00826788	0.0259426	13.1414	15.507	10.6524	32.9478	22.6993	39.0186
TMPRSS2	2.84752	0.00829235	0.0260066	4.38047	0	0.887698	8.23696	9.60353	20.6569
CDKN1C_1	1.86762	0.00843998	0.0264179	10.5131	7.2974	5.32619	57.6587	11.3496	14.9189
REPIN1-AS1	1.14257	0.0086032	0.0268791	15.7697	15.507	14.2032	28.8293	34.0489	37.871
FZD8	1.08533	0.00893037	0.0277899	20.1502	15.507	26.6309	48.598	49.7637	33.2806
TRPV3	1.16556	0.00902174	0.028041	9.63703	21.8922	23.0802	29.653	60.2403	32.133
LINC01451	2.40781	0.00905246	0.0281062	1.75219	3.6487	1.7754	14.0028	15.7149	8.03325
TSPEAR-AS2	1.3858	0.00945489	0.0292094	9.63703	11.8583	17.754	26.3583	50.6368	25.2473
RPE65	3.5087	0.00983029	0.0302489	0.876094	0	0.887698	6.58957	7.85743	5.73803
SP8	3.32755	0.00983071	0.0302489	1.75219	0	0.887698	5.76587	9.60353	11.4761
LOC105379880	3.33766	0.0101008	0.0309661	0	0.912175	0.887698	3.29478	12.2227	2.29521
C11orf94	2.59099	0.0101825	0.0311619	2.62828	0.912175	0.887698	8.23696	10.4766	8.03325
NKX3-2	1.6757	0.0103047	0.0314856	4.38047	3.6487	7.10159	12.3554	15.7149	20.6569
NKX2-2	1.95058	0.0103255	0.0315442	5.25656	1.82435	6.21389	21.4161	18.334	11.4761
KANK3	1.36464	0.0106659	0.0324192	7.00875	10.9461	12.4278	23.8872	27.9375	26.3949
GCNT3	1.04402	0.0108748	0.0329709	14.0175	10.0339	13.3155	32.9478	27.0645	16.0665
LOC101929007	1.40246	0.0109733	0.0332276	7.00875	8.20957	10.6524	21.4161	26.1914	20.6569
PRRC2A_6	4.2651	0.0111709	0.0337621	4.38047	1.82435	13.3155	0.823696	279.375	95.2513
ADAMTS7P1_1	3.74445	0.0111922	0.0338104	0	0.912175	0.887698	3.29478	10.4766	10.3285
SH2D3C	1.04164	0.0111994	0.0338216	20.1502	18.2435	24.8555	37.89	35.795	57.3803
IGSF9	1.58988	0.0115304	0.0346742	7.88484	6.38522	7.10159	17.2976	29.6836	17.2141
CARD8-AS1	1.08975	0.0115624	0.0347651	19.2741	21.8922	9.76468	40.3611	32.3028	35.5758
LOC102723534_1	2.72669	0.0116637	0.0350421	3.50437	1.82435	0	4.11848	25.3184	5.73803
NPAS1	1.27264	0.0116777	0.0350733	12.2653	14.5948	7.98928	23.8872	30.5567	29.8378
MPZL3	1.21004	0.0116902	0.0351053	18.398	6.38522	18.6417	33.7715	31.4297	35.5758
ANO9	1.31784	0.0117481	0.0352682	14.8936	12.7704	7.10159	26.3583	30.5567	29.8378
RING1_1	2.99113	0.0117844	0.0353605	0	3.6487	0.887698	30.4767	2.61914	2.29521
LOC107984567	3.92106	0.0120049	0.0359212	0	0.912175	0	4.94217	1.7461	8.03325
GNB1-DT	1.07076	0.0121029	0.0361526	18.398	26.4531	16.8663	41.1848	56.7481	30.9854
LOC100507156	1.00657	0.0122629	0.0365908	21.0262	18.2435	14.2032	29.653	40.1602	37.871
RASSF7	1.52804	0.0122936	0.0366653	9.63703	10.0339	4.43849	16.4739	23.5723	29.8378
LINC02206	1.72605	0.0124217	0.0369843	5.25656	5.47305	5.32619	16.4739	13.9688	22.9521
SSPOP	2.21851	0.012485	0.0371521	1.75219	3.6487	0.887698	9.06065	8.73048	11.4761
LOC541473	1.22498	0.0125166	0.0372235	7.88484	11.8583	3.55079	22.2398	15.7149	16.0665
GPRIN2	1.45068	0.0126292	0.0375216	6.13266	7.2974	5.32619	19.7687	22.6993	8.03325
SMN2_1	2.70917	0.0127971	0.0379784	8.76094	3.6487	0.887698	15.6502	20.0801	51.6423
SLC25A24_1	2.43525	0.0128398	0.0380815	17.5219	5.47305	2.66309	46.127	85.5587	6.88564
AZGP1	2.58417	0.0129167	0.03828	3.50437	1.82435	0	9.88435	9.60353	12.6237
CYFIP1	2.01441	0.0129804	0.0384394	4.38047	2.73652	6.21389	40.3611	6.11134	6.88564
WDR97	1.38217	0.0130104	0.0385212	13.1414	9.12175	7.10159	24.7109	28.8106	22.9521
LOC105373499	3.23859	0.013051	0.0386187	0.876094	1.82435	0	9.88435	9.60353	5.73803
ENHO	2.2919	0.0130678	0.0386447	1.75219	0.912175	3.55079	9.06065	12.2227	9.18085
KCNH6	1.07111	0.0132042	0.0390001	21.0262	20.0678	13.3155	35.4189	41.0333	37.871
BRICD5	1.21872	0.0134432	0.0396093	11.3892	16.4191	9.76468	25.5346	28.8106	33.2806
ZNF443	1.08138	0.0134776	0.0396915	20.1502	10.9461	18.6417	29.653	48.8907	26.3949
FUT2	1.30663	0.0135926	0.039957	9.63703	14.5948	6.21389	30.4767	18.334	26.3949
ORM1	2.60772	0.0136879	0.0402062	0	2.73652	2.66309	8.23696	13.0957	11.4761
RN7SK	1.48995	0.0140969	0.0412751	10.5131	5.47305	9.76468	36.2426	21.8262	13.7713
LINC02159	2.41391	0.0145433	0.0424143	1.75219	1.82435	2.66309	15.6502	6.11134	11.4761
DNAAF3	1.18655	0.0146828	0.0427498	16.6458	17.3313	10.6524	33.7715	23.5723	44.7567
MISP	1.71192	0.0146901	0.0427645	6.13266	4.56087	4.43849	11.5317	20.9532	17.2141
GLT1D1	1.51295	0.0147934	0.0430327	4.38047	5.47305	10.6524	18.945	20.0801	19.5093
GALNT8	3.71322	0.0148082	0.0430692	1.75219	0	0	11.5317	6.98439	4.59043
CYP1A1	1.34122	0.015059	0.0437391	6.13266	13.6826	10.6524	23.8872	23.5723	29.8378
DYRK1B	2.84149	0.0151122	0.0438606	7.00875	18.2435	4.43849	11.5317	78.5743	122.794
RAB17	2.63869	0.01532	0.044363	0.876094	1.82435	1.7754	14.0028	3.49219	10.3285
LGSN	1.34296	0.0155151	0.0448807	4.38047	15.507	7.98928	23.8872	27.9375	18.3617
DOC2A	1.28095	0.0155765	0.0450176	11.3892	14.5948	9.76468	32.9478	34.9219	18.3617
LOC105372705	1.10647	0.0156394	0.0451858	19.2741	15.507	13.3155	33.7715	41.9063	27.5426
PAX9	1.5928	0.015919	0.045908	5.25656	11.8583	3.55079	21.4161	20.0801	20.6569
NAGPA-AS1	3.97678	0.0159324	0.0459357	0.876094	0	0	3.29478	6.11134	5.73803
CFAP65	1.74329	0.0159616	0.0459924	7.00875	5.47305	2.66309	11.5317	20.9532	18.3617
PIP4K2B_1	1.71446	0.0160172	0.0461319	58.6983	68.4131	46.1603	84.8407	419.063	64.266
VPS33B-DT	1.5432	0.0161245	0.0464131	11.3892	2.73652	7.10159	14.8265	24.4453	22.9521
APELA	3.45992	0.0162206	0.0466549	0	0	0	3.29478	1.7461	0
LINC00653	1.04034	0.0162367	0.0466801	21.9023	7.2974	15.0909	29.653	29.6836	32.133
LOC100505588	1.78956	0.0164483	0.0472038	1.75219	3.6487	14.2032	18.1213	32.3028	17.2141
CDK13-DT	1.10105	0.0165212	0.0473849	11.3892	16.4191	12.4278	31.3004	26.1914	28.6902
DOC2B_1	1.53047	0.0166109	0.0476262	42.9286	62.0279	104.748	110.375	378.03	117.056
LOC101929432	1.53464	0.0166997	0.0478259	5.25656	9.12175	6.21389	15.6502	20.0801	24.0997
LINC02846	1.3111	0.0171325	0.0488871	8.76094	13.6826	6.21389	21.4161	24.4453	25.2473
DRC1	2.83244	0.0171821	0.0490172	1.75219	0.912175	0.887698	9.88435	9.60353	5.73803
PKP2	2.062	0.0172967	0.0493219	2.62828	3.6487	2.66309	14.8265	13.0957	9.18085
LOXHD1	2.31567	0.0173068	0.0493362	3.50437	1.82435	1.7754	9.06065	6.11134	20.6569
VPS52_1	3.06038	0.017393	0.0495304	1.75219	0.912175	1.7754	0	4.36524	33.2806
LOC107986939	1.23496	0.0173906	0.0495304	14.0175	12.7704	8.87698	23.8872	35.795	24.0997
CARD14	1.10926	0.0175862	0.0499991	10.5131	15.507	14.2032	31.3004	28.8106	26.3949

## Sheet: Downregulated DEGs
Downregulated DEGs in AMnp/AMmnp-induced neurons at day 14
SYMBOL	log2FoldChange	pvalue	padjust	AMnp_1	AMnp_2	AMnp_3	AMmnp_1	AMmnp_2	AMmnp_3
CDH11	-1.41461	0	0	5227.65	5281.49	5332.4	1973.57	2008.88	1956.67
LTBP1	-1.36416	0	0	9033.4	9239.42	9242.71	3542.71	3665.93	3471.51
MASP1	-1.12208	0	0	6727.52	6788.4	6603.59	3049.32	3156.94	3031.98
FGFR1	-1.11976	0	0	6218.51	6355.12	6323.96	2860.69	2922.09	2916.07
DCN	-1.09772	0	0	24544.6	23783.1	24649.6	11346.4	11485.8	11261.5
CALU	-1.05508	0	0	17449.2	16847.9	17929.7	8303.68	8276.5	8566.88
SST	-1.54305	3.03e-302	6.48e-299	8466.57	8833.5	8075.39	2977.66	2805.1	2925.25
EFEMP1	-1.29005	1.59e-301	3.06e-298	5829.53	5941.91	6230.75	2442.26	2415.72	2509.82
CYBRD1	-1.21409	2.91e-248	4e-245	4914.01	5066.22	5316.42	2163.02	2166.91	2272.26
SERINC3	-1.42477	1.99e-242	2.4e-239	4256.94	4422.22	4545.9	1622.68	1672.76	1629.6
SCARA5	-1.31282	1.32e-232	1.33e-229	2738.67	2827.74	2811.34	1142.47	1162.9	1055.8
RTL8C	-1.70664	2.16e-221	1.97e-218	2811.38	2924.43	2738.55	840.993	852.968	907.757
MBNL1	-1.94909	2.65e-214	2.21e-211	1599.75	1618.2	1703.49	415.143	449.62	407.4
SEPTIN3	-2.03578	3.86e-207	2.97e-204	2532.79	2551.35	2613.38	602.122	669.628	603.641
TMEM64	-1.59084	5.11e-202	3.64e-199	2778.09	2728.31	2741.21	907.713	882.652	952.513
PLEKHB2	-1.63084	4.45e-198	3.05e-195	3793.49	3738.09	3665.31	1284.14	1190.84	1132.69
SEMA5A	-1.04601	8.6e-188	5.7e-185	4262.2	4130.33	4474	2044.41	2061.27	2133.4
FADS2	-1.08366	1.41e-183	8.49e-181	7051.68	7188.85	7186.8	3396.92	3307.98	3407.24
TACC1	-1.29053	1.05e-178	6.14e-176	2641.42	2700.95	2632.02	1090.57	1098.29	1068.42
PARVA	-1.09619	8.96e-173	4.65e-170	5105.87	4878.31	5244.52	2377.19	2287.39	2467.35
MME	-1.08347	1.33e-165	6.42e-163	2981.35	2988.28	3170.86	1377.22	1478.07	1463.2
DHCR24	-1.13973	9.18e-161	4.01e-158	4075.59	4275.36	4093.18	1948.86	1815.07	1882.07
LOX	-1.27444	8.21e-157	3.36e-154	1854.69	1885.47	1998.21	765.213	809.316	799.882
AEBP1	-1.18586	2.92e-156	1.17e-153	4335.79	4489.72	4440.27	1968.63	1929.44	1931.42
TRIM44	-1.22511	7.02e-154	2.75e-151	3087.35	3184.4	3281.82	1324.5	1340.13	1429.92
ANKRD52	-1.04205	1.5e-150	5.64e-148	5099.74	5205.78	4985.31	2406.01	2496.92	2528.18
CLMP	-1.19291	3.32e-140	1.14e-137	1818.77	1718.54	1810.9	794.043	727.249	825.129
SLC2A10	-1.64273	1.64e-121	4.84e-119	952.314	938.628	884.147	309.71	277.629	301.82
CBX1	-1.32622	7.04e-121	2.02e-118	1871.34	1881.82	1900.56	775.098	739.472	737.911
BTN3A2	-1.39006	9.22e-121	2.61e-118	1880.1	1915.57	1866.83	766.037	694.946	695.45
HIGD1A	-1.49688	1.26e-118	3.45e-116	2291.86	2125.37	2118.94	828.638	715.026	771.192
BTN3A3	-1.59166	5.98e-102	1.42e-99	1244.93	1184	1297.81	433.264	413.825	385.596
SLIT3	-1.46825	1.71e-97	3.81e-95	698.247	708.76	713.709	257.817	246.2	263.949
SERPING1	-1.28866	1.03e-96	2.27e-94	2292.74	2431.86	2547.69	966.195	959.48	1056.95
SMG7	-1.11348	7.79e-96	1.7e-93	2127.16	2142.7	2158.88	944.779	1031.94	996.122
CST1	-1.54118	2.95e-95	6.38e-93	1554.19	1524.24	1512.64	534.578	532.559	508.39
TSPAN11	-1.66109	1.32e-94	2.78e-92	988.234	1000.66	1068.79	333.597	320.409	311.001
SYT4	-1.51881	1.7e-90	3.37e-88	1655.82	1566.2	1683.96	574.116	544.782	595.608
JAZF1	-1.79588	7.4e-90	1.41e-87	675.468	667.712	680.864	186.979	215.643	177.879
CHRNA3	-1.98025	9.02e-88	1.67e-85	1185.35	1023.46	1160.22	279.233	293.344	281.164
PLPP1	-1.34957	4.84e-87	8.79e-85	1107.38	1040.79	1107.85	434.088	421.682	421.172
SEMA3C	-1.09417	9.48e-83	1.63e-80	1281.73	1284.34	1404.34	628.48	601.53	631.184
NAGA	-1.51522	2.49e-79	3.96e-77	827.909	864.742	798.928	286.646	298.582	285.754
GNAQ	-1.21211	1.74e-78	2.67e-76	1096.87	1114.68	1213.48	490.923	494.145	493.471
DCX	-1.9174	3.15e-77	4.73e-75	1003.13	1030.76	1127.38	252.051	300.329	285.754
ACVR1	-1.01245	1.49e-76	2.21e-74	1533.16	1538.84	1513.53	727.323	783.124	764.306
F2RL2	-1.1309	7.21e-76	1.04e-73	1639.17	1696.65	1707.93	794.866	755.187	750.535
ARSB	-1.09117	4.62e-75	6.63e-73	1545.43	1558.91	1586.32	750.387	693.2	760.863
EPHA4	-1.40888	1.41e-71	1.88e-69	991.738	1001.57	1012.86	370.663	391.126	369.529
CREB3L1	-1.01819	1.7e-71	2.26e-69	3140.8	3196.26	3170.86	1525.48	1664.03	1501.07
MOCS2	-1.38522	3.58e-68	4.46e-66	797.245	794.504	846.864	304.767	316.043	313.297
FCGRT	-1.08592	1.29e-67	1.6e-65	1180.97	1308.06	1198.39	560.113	586.688	592.165
SGCD	-1.18393	1.47e-62	1.67e-60	739.423	705.111	738.565	313.004	330.012	317.887
RELN	-1.13434	3.03e-59	3.17e-57	1680.35	1646.48	1603.18	742.15	774.394	727.582
OGFR	-1.47119	3.36e-55	3.25e-53	752.565	708.76	700.394	259.464	268.899	250.178
ERO1A	-1.05763	2.96e-54	2.75e-52	1068.83	989.71	1088.32	491.746	482.796	542.818
CACNA2D1	-1.09211	1.06e-52	9.56e-51	1335.17	1196.77	1303.14	613.653	606.768	576.098
ARNT2	-1.60564	1.11e-52	9.94e-51	668.46	684.131	636.48	212.513	232.231	207.717
REEP1	-1.78703	5.62e-52	4.91e-50	743.804	741.598	752.768	206.748	242.707	197.388
SLC7A8	-1.21432	4.93e-50	4.05e-48	772.715	780.822	830.885	350.894	354.458	319.035
NNMT	-1.03235	4.53e-49	3.64e-47	1120.52	1299.85	1146.91	585.648	600.657	554.294
SYT1	-1.28481	3.75e-48	2.89e-46	1060.95	1088.22	1150.46	427.498	468.827	459.043
CCBE1	-1.3051	7.28e-48	5.53e-46	528.285	482.54	561.913	224.869	199.055	212.307
GASK1B	-1.17028	2.89e-47	2.17e-45	505.506	500.784	514.865	225.693	213.897	238.702
CYP1B1	-1.46223	1.01e-46	7.34e-45	297.872	301.93	316.021	105.433	118.735	107.875
SESN3	-1.51589	2.79e-46	1.99e-44	506.382	538.183	593.87	198.511	195.563	176.731
ACSS2	-1.363	2.34e-45	1.62e-43	580.85	636.698	592.095	234.753	244.453	222.636
MDFIC	-1.1971	1.02e-41	6.29e-40	476.595	432.371	483.795	216.632	190.325	199.684
CMTM3	-1.22534	1.29e-41	7.87e-40	677.22	716.057	692.405	309.71	264.534	320.182
GRIK2	-1.31762	1.64e-41	9.86e-40	523.028	557.339	537.057	204.277	211.278	236.407
GTDC1	-1.31004	3.22e-40	1.85e-38	483.604	540.007	539.72	198.511	203.42	231.817
RIPOR3	-1.55061	1.11e-39	6.27e-38	376.72	360.309	371.946	127.673	126.592	123.941
SNCAIP	-1.00776	6.98e-39	3.79e-37	687.734	685.955	699.506	339.363	330.885	363.791
EGFL6	-1.68122	8.12e-39	4.4e-37	267.209	264.531	245.005	76.6037	88.1779	76.8896
TAB2	-1.02567	5.27e-38	2.81e-36	826.156	812.748	948.062	452.209	426.921	386.743
HS1BP3	-1.22081	1.33e-37	7.05e-36	562.452	608.421	576.116	256.993	233.104	260.507
CFAP20	-1.28231	4.44e-37	2.32e-35	669.336	774.436	693.292	265.23	304.694	311.001
HMCN1	-1.2327	4.71e-37	2.45e-35	356.57	355.748	382.598	153.207	137.069	180.174
TAGLN3	-1.08018	9.04e-37	4.66e-35	1186.23	1113.77	1228.57	574.116	577.085	514.128
COPZ2	-1.13352	9.55e-37	4.91e-35	567.709	533.622	567.239	233.106	278.502	249.031
MEMO1	-1.10744	2.36e-36	1.19e-34	769.21	699.638	701.282	335.244	324.774	348.872
PTCHD1	-1.82864	3e-36	1.5e-34	479.223	424.161	458.94	126.849	140.561	114.761
RASD2	-1.00664	3.51e-36	1.76e-34	1428.03	1519.68	1569.45	775.098	711.534	762.011
NTAQ1	-1.73394	6.03e-36	2.99e-34	439.799	480.716	411.892	130.968	116.115	156.074
KDR	-1.81994	6.29e-36	3.12e-34	188.36	208.888	211.272	53.5402	54.129	66.5612
SAP30L	-1.09457	8.22e-34	3.75e-32	490.612	518.115	532.619	253.698	221.754	246.735
KITLG	-1.02781	9.24e-34	4.21e-32	465.206	496.223	498.886	231.458	246.2	238.702
MAPK10	-1.09138	2.35e-33	1.06e-31	846.307	815.484	818.458	373.134	414.698	375.267
DIO2	-1.04446	3.85e-32	1.64e-30	809.511	721.53	846.864	345.128	383.268	430.352
ABHD4	-1.17816	3.42e-31	1.37e-29	521.276	516.291	453.614	227.34	226.119	203.126
ECEL1	-1.02201	1.95e-30	7.54e-29	978.597	1015.25	1082.1	500.807	478.43	538.227
NEUROG3	-1.18738	5.15e-30	1.95e-28	728.034	745.247	679.089	299.825	324.774	321.33
GAS7	-1.09447	3.31e-29	1.21e-27	617.646	601.123	691.517	305.591	255.803	337.396
ELN	-1.4186	3.83e-29	1.4e-27	288.235	283.686	300.93	113.67	114.369	96.3989
AMER1	-1.0097	9.33e-29	3.38e-27	760.449	794.504	735.902	403.611	364.061	368.382
RNF152	-1.26271	2.42e-28	8.56e-27	408.26	421.425	435.86	174.623	184.213	167.551
PARM1	-1.67066	3.57e-28	1.24e-26	418.773	508.994	449.175	132.615	165.879	133.122
TMEM130	-1.17862	5.11e-28	1.77e-26	650.938	617.542	605.41	257.817	284.614	286.902
RAI14	-1.17018	5.83e-28	2.01e-26	333.792	347.539	330.224	140.852	151.91	158.37
JCAD	-1.00835	9.41e-28	3.2e-26	581.726	500.784	631.153	288.293	280.248	283.459
LOXL3	-1.27746	1.15e-27	3.89e-26	358.322	392.235	389.699	147.442	158.022	166.403
EBF2	-1.54005	1.93e-27	6.45e-26	425.782	477.98	473.143	172.976	161.514	136.565
TRABD2B	-1.27895	5.23e-27	1.72e-25	378.472	390.411	453.614	166.387	172.864	164.108
KIF5C	-1.32779	6.97e-27	2.28e-25	533.541	529.974	578.779	224.045	201.674	229.521
VIP	-1.83252	7.98e-27	2.6e-25	327.659	332.944	347.978	99.6672	105.639	75.742
LOC101929130	-1.61306	1.2e-26	3.89e-25	246.182	239.902	223.7	69.1904	80.3204	83.7753
NDNF	-1.15405	5.89e-26	1.83e-24	480.099	444.229	523.742	247.932	215.643	182.469
OGN	-1.73221	9.63e-26	2.98e-24	95.4942	115.846	110.075	31.3004	26.1914	41.3138
LGR4	-1.32203	1.88e-25	5.67e-24	253.191	242.638	284.951	108.728	103.893	98.6942
CLEC1A	-1.34598	2.44e-25	7.35e-24	325.907	317.437	291.165	130.144	128.338	106.727
OAS2	-1.01854	7.15e-25	2.11e-23	837.546	738.862	773.185	386.313	401.602	370.677
TMEM47	-1.15864	7.33e-25	2.16e-23	445.056	424.161	408.341	158.15	197.309	221.488
SNAP91	-1.8793	1.95e-24	5.66e-23	259.324	256.321	268.973	65.8957	73.336	74.5944
RCAN2	-1.43597	2.55e-24	7.27e-23	394.242	400.445	400.352	141.676	156.276	143.451
IGF1	-1.06279	4.61e-24	1.28e-22	257.572	201.591	233.465	120.26	108.258	100.989
SLC7A2	-1.3634	1.3e-23	3.52e-22	460.825	388.586	455.389	152.384	171.99	184.765
ARPP21	-1.76967	5.51e-23	1.44e-21	276.846	312.876	293.828	79.8985	100.401	78.0372
GABRE	-1.49873	2.91e-22	7.35e-21	268.085	275.477	323.122	107.904	99.5275	98.6942
GFPT2	-1.10422	2.96e-22	7.45e-21	379.349	342.978	358.63	170.505	166.752	165.255
EFR3B	-1.38257	2.49e-21	5.99e-20	365.331	389.499	339.988	130.968	156.276	131.975
NETO2	-1.04009	3.47e-21	8.24e-20	565.957	542.744	605.41	266.054	255.803	315.592
C2orf88	-1.02989	1.05e-20	2.41e-19	499.373	460.648	422.544	232.282	191.198	257.064
DPT	-1.21171	1.07e-20	2.45e-19	283.854	288.247	310.694	132.615	109.131	141.156
XAF1	-1.3018	1.67e-20	3.78e-19	254.943	323.822	284.951	110.375	123.973	115.908
FGF7	-1.4151	7.65e-20	1.64e-18	128.786	168.752	174.877	73.3089	44.5255	58.5279
PCK1	-1.37669	1.19e-19	2.5e-18	351.314	438.756	396.801	154.031	138.815	165.255
CCN4	-1.34203	1.21e-19	2.54e-18	184.856	162.367	166	70.8378	61.9864	70.004
MX2	-1.22698	1.76e-19	3.66e-18	378.472	380.377	404.79	165.563	158.022	174.436
LOC107985064	-1.42966	2.67e-19	5.47e-18	170.838	143.211	144.695	55.1876	53.2559	63.1184
NENF	-1.00599	2.76e-19	5.65e-18	463.454	446.053	377.272	209.219	225.246	205.422
TPT1-AS1	-1.06994	4.86e-18	9.39e-17	326.783	369.431	405.678	176.271	165.879	183.617
SORL1	-1.41675	2.14e-17	3.99e-16	335.544	287.335	283.176	103.786	110.877	126.237
FAM102B	-1.0099	4.77e-17	8.69e-16	206.758	222.571	228.138	105.433	107.385	114.761
BOLA3-DT	-1.0929	7.59e-17	1.35e-15	287.359	350.275	311.582	141.676	156.276	146.894
IL11	-1.34554	2.49e-16	4.31e-15	231.289	264.531	219.261	84.017	106.512	90.6609
STYX	-1.12337	6.97e-16	1.17e-14	189.236	204.327	196.181	107.904	81.1935	79.1848
SSPN	-1.00583	8.59e-16	1.43e-14	201.502	200.678	235.24	107.08	115.242	92.9561
LOC112268301	-1.33277	2.09e-15	3.4e-14	143.679	135.002	134.042	51.0691	64.6056	47.0519
FIBIN	-1.7328	2.26e-15	3.67e-14	106.883	115.846	118.952	43.6559	34.0489	22.9521
C3orf14	-1.07355	2.3e-15	3.72e-14	356.57	394.059	360.405	184.508	173.737	168.698
SHISA4	-1.5031	2.59e-15	4.16e-14	135.795	149.597	130.492	55.1876	41.0333	50.4947
SLC17A8	-1.07382	2.77e-15	4.45e-14	399.499	398.62	416.33	212.513	175.483	188.207
MYO16	-1.17685	3.32e-15	5.29e-14	318.022	337.505	319.571	150.736	137.942	142.303
ARL2	-1.34156	3.36e-15	5.35e-14	219.023	204.327	192.63	88.1354	73.336	81.4801
SAMD9L	-1.03708	5.21e-15	8.16e-14	228.66	227.132	248.555	102.962	116.115	126.237
PPM1M	-1.03057	1.53e-14	2.29e-13	230.413	232.605	229.026	124.378	99.5275	114.761
SGMS2	-1.26208	3.1e-14	4.53e-13	101.627	161.455	155.347	53.5402	67.2247	52.7899
LOC100130027	-1.22743	3.12e-14	4.55e-13	275.093	252.672	245.005	121.083	110.877	96.3989
RNASEL	-1.00401	4.52e-14	6.51e-13	224.28	249.024	259.208	140.028	110.877	112.465
POLR3K	-1.19264	1.08e-13	1.51e-12	308.385	294.632	300.93	135.086	111.75	150.336
NTRK2	-1.08453	1.09e-13	1.52e-12	214.643	215.273	190.855	106.257	84.6857	102.137
RAB42	-1.64119	3.45e-13	4.62e-12	80.6006	99.427	79.8928	23.0635	37.5411	21.8045
WDFY3-AS2	-1.74528	4.01e-13	5.34e-12	124.405	169.665	150.021	27.182	55.8751	50.4947
CPM	-1.08245	4.06e-13	5.4e-12	244.43	229.868	244.117	106.257	125.719	106.727
PTGFR	-1.08175	4.42e-13	5.85e-12	134.918	123.144	124.278	70.0141	53.2559	56.2327
MFAP5	-1.40024	6.01e-13	7.89e-12	78.8484	109.461	102.973	42.0085	33.1758	34.4282
MSC-AS1	-1.0924	6.15e-13	8.05e-12	187.484	180.611	212.16	85.6643	103.893	81.4801
FAT3	-1.5562	6.79e-13	8.85e-12	168.21	208.888	186.417	66.7193	69.8439	53.9375
LRP1B	-1.16775	1.11e-12	1.41e-11	216.395	212.537	169.55	90.6065	87.3048	88.3657
LRRN3	-1.03773	1.12e-12	1.43e-11	250.563	176.962	227.251	107.08	107.385	104.432
TNNI1	-1.98653	3.59e-12	4.43e-11	113.892	113.11	114.513	25.5346	34.0489	26.3949
CPLX2	-1.48344	6.21e-12	7.49e-11	183.104	178.786	211.272	58.4824	65.4786	82.6277
CACNA1G	-1.07462	1.42e-10	1.51e-09	116.52	114.934	139.369	59.3061	51.5098	66.5612
ANKRD6	-1.17033	1.9e-10	1.99e-09	223.404	240.814	274.299	100.491	129.211	97.5465
PTH1R	-1.28921	2.58e-10	2.68e-09	77.9723	90.3053	86.1067	35.4189	33.1758	35.5758
DES	-1.65416	2.78e-10	2.88e-09	128.786	118.583	117.176	42.0085	41.9063	30.9854
POP5	-1.04516	3.06e-10	3.16e-09	191.865	213.449	185.529	105.433	93.4162	86.0705
SPOCK3	-1.77372	4.64e-10	4.71e-09	182.227	171.489	147.358	66.7193	52.3829	25.2473
COL8A2	-1.14145	6.29e-10	6.29e-09	164.706	125.88	103.861	59.3061	55.002	65.4136
APOL3	-1.01466	9.01e-10	8.86e-09	189.236	197.03	219.261	109.552	95.1623	94.1037
NEGR1	-1.27456	9.62e-10	9.43e-09	82.3528	68.4131	69.2405	28.8293	32.3028	29.8378
LAMA3	-1.81815	1.05e-09	1.02e-08	50.8134	48.3453	65.6897	15.6502	11.3496	20.6569
SP9	-1.34568	1.09e-09	1.06e-08	115.644	126.792	157.123	45.3033	53.2559	59.6755
GSTM5	-1.51127	1.11e-09	1.08e-08	64.8309	79.3592	81.6682	23.0635	27.9375	28.6902
FOXP2	-1.33366	1.17e-09	1.14e-08	71.8397	64.7644	86.9944	31.3004	32.3028	24.0997
DLK1	-1.15825	1.21e-09	1.17e-08	116.52	114.022	126.053	43.6559	48.8907	70.004
LOC107984334	-2.22192	1.73e-09	1.65e-08	33.2916	49.2574	47.048	10.708	8.73048	8.03325
CAMK4	-1.30318	2.2e-09	2.07e-08	159.449	156.894	150.909	63.4246	68.9708	56.2327
PDLIM3	-1.53698	2.26e-09	2.13e-08	112.14	126.792	129.604	44.4796	41.0333	41.3138
CLGN	-1.17552	2.86e-09	2.64e-08	85.8572	74.7983	70.1282	42.8322	35.795	20.6569
OR51E2	-1.10474	3.85e-09	3.52e-08	264.58	286.423	221.037	141.676	103.893	112.465
DCC	-2.6289	5.08e-09	4.59e-08	70.0875	56.5548	52.3742	12.3554	12.2227	3.44282
ARMC10	-1.13638	6.49e-09	5.81e-08	115.644	136.826	162.449	71.6615	56.7481	59.6755
ADAM22	-1.61457	7.75e-09	6.88e-08	93.742	70.2375	94.096	23.8872	27.9375	33.2806
TMEM163	-1.93388	2.01e-08	1.7e-07	77.9723	84.8323	83.4436	16.4739	19.2071	29.8378
LOC105377291	-1.49767	2.22e-08	1.87e-07	64.8309	84.8323	65.6897	33.7715	13.9688	28.6902
KCNK10	-1.62427	2.97e-08	2.47e-07	114.768	101.251	114.513	28.8293	30.5567	49.3471
TPH1	-1.01254	3.16e-08	2.62e-07	231.289	219.834	280.513	134.262	116.115	111.318
SLC40A1	-1.40559	4.87e-08	3.98e-07	83.2289	59.2914	56.8127	22.2398	27.9375	25.2473
PAPPA2	-1.20427	5.89e-08	4.79e-07	65.707	63.8522	69.2405	24.7109	34.9219	26.3949
CD83	-1.20197	6.54e-08	5.28e-07	45.5569	61.1157	47.048	27.182	20.0801	18.3617
SLITRK1	-2.1297	7.45e-08	5.97e-07	72.7158	59.2914	53.2619	15.6502	14.8418	11.4761
SLC4A4	-1.00086	7.8e-08	6.22e-07	76.2202	78.447	118.952	42.0085	47.1446	48.1995
PPP1R3D	-1.05865	8.18e-08	6.51e-07	110.388	131.353	123.39	51.0691	62.8595	61.9707
NELL2	-1.82198	8.93e-08	7.07e-07	70.9636	86.6566	90.5452	19.7687	30.5567	19.5093
KCNK12	-1.45394	1.77e-07	1.34e-06	107.76	93.954	117.176	45.3033	34.0489	36.7234
KCNIP2	-1.17758	1.92e-07	1.45e-06	146.308	146.86	155.347	51.0691	76.8282	71.1516
MYLK4	-1.30587	2.15e-07	1.62e-06	98.9986	83.0079	72.7912	29.653	33.1758	41.3138
PCSK5	-1.01385	2.29e-07	1.72e-06	73.5919	64.7644	81.6682	26.3583	43.6524	40.1662
CLVS2	-2.20507	2.81e-07	2.08e-06	56.07	46.5209	59.4758	10.708	13.9688	10.3285
FGF14	-1.86092	3.16e-07	2.33e-06	45.5569	32.8383	33.7325	9.06065	8.73048	13.7713
IL6	-1.19873	3.53e-07	2.58e-06	98.9986	101.251	76.342	31.3004	46.2716	43.609
GPR83	-1.18581	4.61e-07	3.32e-06	124.405	131.353	126.053	52.7165	55.8751	59.6755
MEDAG	-1.85272	5.35e-07	3.82e-06	30.6633	36.487	28.4063	15.6502	7.85743	1.14761
RASL11B	-1.35782	5.62e-07	3.99e-06	94.6181	82.0957	96.7591	37.0663	34.0489	35.5758
ANGPT1	-1.05418	6.26e-07	4.41e-06	102.503	102.164	93.2083	46.9507	45.3985	51.6423
CRLF1	-1.23212	9.82e-07	6.71e-06	80.6006	72.0618	78.1174	39.5374	25.3184	33.2806
CHRNB4	-1.15658	1.24e-06	8.41e-06	120.901	123.144	125.165	56.835	56.7481	51.6423
CLDN1	-1.65002	1.46e-06	9.76e-06	58.6983	63.8522	65.6897	27.182	20.0801	11.4761
LRFN5	-1.04882	1.81e-06	1.2e-05	183.98	130.441	129.604	67.543	64.6056	83.7753
LPL	-1.37008	1.85e-06	1.22e-05	82.3528	73.8862	74.5666	25.5346	34.0489	29.8378
PCDH17	-1.82675	2.12e-06	1.39e-05	67.4592	49.2574	63.9143	17.2976	17.461	16.0665
H19	-1.48152	3.06e-06	1.95e-05	90.2377	175.138	94.9837	36.2426	47.1446	45.9043
TBCE_1	-4.01711	3.38e-06	2.14e-05	159.449	166.928	19.5294	11.5317	6.11134	3.44282
LRRTM2	-1.5481	3.44e-06	2.17e-05	97.2464	83.0079	109.187	21.4161	49.7637	27.5426
DDN	-1.64209	3.45e-06	2.18e-05	56.9461	67.5009	68.3528	24.7109	18.334	18.3617
IDNK	-1.31629	3.65e-06	2.29e-05	74.468	65.6766	56.8127	33.7715	22.6993	21.8045
CKM	-1.11814	4.68e-06	2.9e-05	149.812	118.583	135.818	57.6587	75.0821	52.7899
GABRB2	-1.10219	4.69e-06	2.91e-05	114.768	108.549	126.941	46.9507	54.129	63.1184
KCNT2	-1.41623	4.75e-06	2.94e-05	79.7245	67.5009	39.9464	23.0635	20.0801	27.5426
VIT	-1.29024	5.82e-06	3.55e-05	51.6895	41.0479	45.2726	21.4161	17.461	17.2141
NALF2	-1.02148	6.8e-06	4.1e-05	139.299	130.441	125.165	65.072	67.2247	61.9707
ANLN	-1.17722	7.41e-06	4.44e-05	82.3528	84.8323	94.9837	39.5374	38.4141	37.871
SIX3	-1.66244	7.53e-06	4.51e-05	59.5744	54.7305	63.9143	18.1213	21.8262	16.0665
FAR2P2	-2.19309	8.31e-06	4.93e-05	43.8047	37.3992	39.0587	9.06065	6.11134	11.4761
EDIL3	-1.3496	9.25e-06	5.44e-05	69.2114	62.0279	46.1603	23.8872	29.6836	14.9189
GNG4	-1.0172	1.36e-05	7.77e-05	135.795	136.826	150.021	81.5459	55.002	72.2992
TLR3	-1.76012	1.43e-05	8.18e-05	37.672	27.3652	40.8341	13.1791	9.60353	8.03325
GALNT15	-1.13453	1.54e-05	8.72e-05	55.1939	47.4331	61.2512	25.5346	20.0801	29.8378
CILP2	-1.21435	1.77e-05	9.92e-05	77.9723	86.6566	118.064	34.5952	47.1446	40.1662
HRNR	-2.18949	1.89e-05	0.000105361	21.0262	38.3113	35.5079	6.58957	4.36524	10.3285
FEV	-1.22541	2.3e-05	0.000126889	82.3528	83.0079	90.5452	36.2426	37.5411	35.5758
VEPH1	-1.04102	2.32e-05	0.000127653	56.9461	51.0818	80.7805	35.4189	34.0489	20.6569
MAL2	-1.11437	2.35e-05	0.000129056	86.7333	122.231	86.1067	57.6587	42.7794	34.4282
RFPL1S	-1.05512	2.98e-05	0.000161544	116.52	98.5149	110.962	59.3061	48.8907	48.1995
PGM5P3-AS1	-3.58161	3.47e-05	0.00018528	10.5131	21.8922	22.1925	1.64739	2.61914	0
SLC7A14	-1.81671	3.91e-05	0.000206691	19.2741	22.8044	14.2032	3.29478	3.49219	10.3285
MKI67	-1.12208	4.1e-05	0.000215836	99.8747	96.6905	107.411	36.2426	62.8595	40.1662
FOXD2-AS1	-1.21947	4.21e-05	0.000221474	50.8134	52.9061	39.9464	18.1213	20.0801	24.0997
LOC105378114	-1.23974	4.4e-05	0.000230264	42.0525	54.7305	52.3742	16.4739	27.0645	19.5093
BCL11A	-1.45408	4.48e-05	0.000234323	33.2916	62.0279	49.7111	21.4161	13.0957	18.3617
CACNG5	-1.36165	4.62e-05	0.000241207	65.707	73.8862	84.3313	35.4189	21.8262	29.8378
SLC18A2	-1.41898	5.98e-05	0.00030647	71.8397	53.8183	79.0051	31.3004	32.3028	11.4761
ZNF658	-1.19551	6.17e-05	0.000315521	48.1852	53.8183	54.1496	19.7687	15.7149	34.4282
ZNF487	-1.36182	6.19e-05	0.000316286	46.433	38.3113	28.4063	11.5317	14.8418	18.3617
TYMP	-1.01159	6.34e-05	0.000323639	105.131	82.0957	100.31	55.1876	34.0489	53.9375
CEP19	-1.13688	6.91e-05	0.000350119	76.2202	54.7305	58.5881	33.7715	36.668	13.7713
KIF18A	-1.01517	7.49e-05	0.000377498	49.9373	42.8722	52.3742	22.2398	21.8262	28.6902
PHETA2	-1.05096	7.64e-05	0.000384661	51.6895	48.3453	56.8127	29.653	23.5723	21.8045
NCAM2	-1.24945	8.07e-05	0.000404057	48.1852	55.6427	88.7698	23.0635	30.5567	27.5426
ANKRD53	-1.48248	8.92e-05	0.000442619	42.9286	34.6626	40.8341	9.06065	15.7149	18.3617
CYSLTR2	-3.27373	9.43e-05	0.000464991	21.0262	22.8044	17.754	4.11848	0.873048	1.14761
COL6A6	-1.65364	9.63e-05	0.000473969	21.0262	40.1357	39.0587	16.4739	8.73048	5.73803
CHRM2	-1.15719	9.98e-05	0.000489624	30.6633	39.2235	55.925	19.7687	20.0801	16.0665
NRSN1	-1.69577	0.000104056	0.000508768	49.0612	48.3453	47.048	21.4161	12.2227	10.3285
GIPC3	-2.29282	0.000105821	0.000516084	33.2916	18.2435	23.0802	5.76587	0.873048	9.18085
LOC101930496	-2.46816	0.000114353	0.000553903	14.0175	13.6826	13.3155	3.29478	1.7461	2.29521
PKHD1L1	-1.97165	0.000115381	0.000558257	34.1677	31.9261	38.171	11.5317	7.85743	6.88564
GPM6A	-2.04613	0.000140754	0.000669306	29.7872	37.3992	32.8448	9.88435	5.23829	9.18085
LINC01133	-1.48832	0.000149137	0.000706371	35.0437	25.5409	25.7432	16.4739	10.4766	2.29521
TMEM54	-1.34003	0.000169767	0.000797013	36.7959	29.1896	24.8555	13.1791	13.9688	8.03325
RFX8	-1.01567	0.000192196	0.000892721	44.6808	43.7844	41.7218	27.182	20.9532	14.9189
CECR2	-1.01963	0.000241106	0.00110075	84.105	116.758	101.198	44.4796	59.3673	44.7567
ESM1	-3.07769	0.000248381	0.00112967	15.7697	24.6287	26.6309	0.823696	0.873048	6.88564
RIMKLA	-1.15872	0.000260154	0.00117903	81.4767	63.8522	86.1067	28.0057	39.2872	36.7234
FZD10	-2.00045	0.000270357	0.00122067	18.398	31.0139	29.294	6.58957	5.23829	8.03325
BCO2	-1.70244	0.000281517	0.00126529	23.6545	17.3313	22.1925	7.41326	6.11134	5.73803
LOC339059	-2.40119	0.00028528	0.00128053	27.1589	19.1557	26.6309	4.11848	6.11134	3.44282
CENPQ	-1.06638	0.000314681	0.00139653	44.6808	66.5888	48.8234	25.5346	23.5723	27.5426
MYL3	-1.30705	0.000358386	0.00157269	20.1502	26.4531	26.6309	12.3554	8.73048	8.03325
CNTN3	-1.17499	0.000374938	0.00163905	23.6545	27.3652	31.9571	7.41326	10.4766	20.6569
BTNL9	-1.26598	0.000380192	0.00166005	58.6983	61.1157	64.802	20.5924	22.6993	34.4282
FBXO17_1	-2.53394	0.000410027	0.0017762	16.6458	50.1696	11.5401	8.23696	2.61914	2.29521
CENPF	-1.11333	0.000424902	0.00183609	68.3353	73.8862	63.9143	28.0057	33.1758	34.4282
CRMA	-1.61547	0.000462639	0.00198134	32.4155	45.6087	39.0587	13.1791	11.3496	13.7713
HIPK4	-1.32067	0.000463848	0.00198563	49.0612	56.5548	51.4865	18.1213	26.1914	18.3617
DGAT1_1	-5.03164	0.000465248	0.00199118	41.1764	166.016	4.43849	3.29478	0.873048	2.29521
RTP4	-1.02421	0.000492071	0.00209062	52.5656	54.7305	47.048	30.4767	27.9375	16.0665
SENP3	-1.06759	0.000525151	0.00221891	52.5656	53.8183	59.4758	24.7109	27.0645	27.5426
LINC01503	-1.16873	0.000550655	0.0023175	53.4417	51.0818	42.6095	21.4161	19.2071	25.2473
LY75	-2.45543	0.000569717	0.00238831	17.5219	17.3313	9.76468	4.11848	3.49219	0
OLFM3	-1.73217	0.000578171	0.00242059	29.7872	49.2574	34.6202	15.6502	6.98439	11.4761
CRPPA	-1.13128	0.000604394	0.00251831	45.5569	41.0479	40.8341	14.0028	28.8106	14.9189
LOC100506990	-1.08298	0.000627392	0.00260341	51.6895	66.5888	58.5881	18.1213	34.9219	30.9854
ACTA1	-2.16609	0.000662306	0.00273354	24.5306	22.8044	29.294	5.76587	9.60353	1.14761
PLA2G3	-1.46516	0.000710395	0.00291636	53.4417	39.2235	39.0587	11.5317	19.2071	17.2141
TRPM3	-1.1843	0.000712599	0.00292458	49.9373	74.7983	65.6897	30.4767	23.5723	29.8378
SFRP4	-1.28542	0.00076632	0.00311997	31.5394	41.96	36.3956	15.6502	10.4766	19.5093
OMD	-1.56164	0.000787552	0.00319558	9.63703	18.2435	10.6524	4.94217	3.49219	4.59043
LINC01358	-1.49785	0.000815357	0.00329911	31.5394	33.7505	30.1817	12.3554	13.9688	6.88564
SBF2-AS1	-1.61145	0.000836403	0.00337528	18.398	15.507	27.5186	9.06065	6.98439	3.44282
KIAA1143	-2.62199	0.000839032	0.00338447	5.25656	8.20957	61.2512	4.11848	3.49219	4.59043
OTX2	-2.52061	0.00084699	0.00341371	23.6545	12.7704	22.1925	3.29478	3.49219	3.44282
PGM5P4-AS1	-2.27745	0.000887127	0.00355906	21.9023	23.7165	4.43849	3.29478	2.61914	4.59043
PRLR	-2.27146	0.000995806	0.00396364	21.9023	23.7165	9.76468	3.29478	1.7461	6.88564
SGO2	-1.01131	0.00105393	0.00417083	47.3091	50.1696	54.1496	25.5346	24.4453	25.2473
TMEM221	-1.46315	0.00114377	0.00449303	47.3091	30.1018	38.171	12.3554	20.9532	8.03325
ZNF804A	-1.45473	0.00115331	0.00452773	20.1502	24.6287	34.6202	9.88435	7.85743	11.4761
CYYR1	-2.36667	0.00115947	0.00454915	7.88484	18.2435	16.8663	2.47109	3.49219	2.29521
STAC	-1.43221	0.00128684	0.00499083	27.1589	28.2774	22.1925	9.06065	10.4766	9.18085
SALL4	-2.22386	0.00142303	0.00546723	8.76094	5.47305	11.5401	3.29478	1.7461	0
TMEFF2	-1.42211	0.0014235	0.00546789	45.5569	46.5209	47.9357	9.88435	14.8418	28.6902
PPP1R3G	-2.01108	0.00144758	0.0055493	17.5219	8.20957	15.0909	3.29478	4.36524	2.29521
ERBB3	-1.97381	0.00144806	0.00555005	27.1589	28.2774	18.6417	9.88435	6.11134	2.29521
LY6E-DT	-1.02728	0.00155603	0.00592489	47.3091	49.2574	37.2833	25.5346	19.2071	20.6569
PGM5P4	-2.01415	0.00178737	0.0067153	11.3892	8.20957	10.6524	2.47109	0.873048	4.59043
FAM156A	-1.30932	0.00179182	0.00672809	26.2828	50.1696	86.1067	24.7109	25.3184	14.9189
IRF9	-1.70526	0.0018048	0.00676622	25.4067	124.968	26.6309	14.8265	15.7149	24.0997
CFD_1	-3.94402	0.00184429	0.00689412	4.38047	52.9061	0	0.823696	1.7461	1.14761
IFNGR2_1	-3.7501	0.00208378	0.00770545	210.262	17.3313	7.10159	9.06065	2.61914	5.73803
KNL1	-1.28609	0.00218937	0.00804976	38.5481	37.3992	29.294	12.3554	13.9688	17.2141
PPP1R1A	-1.49674	0.00225918	0.00828238	39.4242	39.2235	47.9357	16.4739	6.11134	22.9521
SYCP2	-1.10714	0.00226261	0.00829335	42.9286	25.5409	48.8234	12.3554	20.9532	21.8045
SMTNL2	-1.41614	0.00230369	0.00842467	19.2741	21.8922	20.4171	10.708	5.23829	6.88564
FGFR3	-1.27747	0.00264107	0.00948347	34.1677	50.1696	43.4972	27.182	12.2227	12.6237
ZNF780A	-4.8698	0.00269838	0.0096694	0.876094	1.82435	12.4278	0	0	0
LOC107986022	-1.7687	0.00284404	0.0101441	17.5219	12.7704	11.5401	3.29478	2.61914	6.88564
KCNS1	-1.50035	0.00301902	0.0107145	27.1589	35.5748	32.8448	11.5317	8.73048	13.7713
LOC105377621	-1.75143	0.0032219	0.011357	25.4067	18.2435	15.0909	7.41326	5.23829	4.59043
TACR1	-4.47339	0.00339121	0.0118949	6.13266	0	5.32619	0	0	0
TLE2	-1.17939	0.00345326	0.0120839	45.5569	28.2774	23.0802	14.0028	6.98439	22.9521
SLC7A11-AS1	-2.2283	0.00348885	0.0121907	8.76094	8.20957	13.3155	0.823696	4.36524	1.14761
ZNHIT3_1	-3.4733	0.00358236	0.0124902	340.8	15.507	27.5186	12.3554	17.461	4.59043
PRDM6	-1.32834	0.00373488	0.0129725	12.2653	15.507	23.0802	9.06065	6.11134	4.59043
ATAD1_1	-3.98591	0.00384224	0.013307	1.75219	41.96	0.887698	0.823696	0.873048	1.14761
STRA6	-3.16442	0.00392981	0.0135907	9.63703	114.022	7.10159	4.94217	6.11134	3.44282
HAS2-AS1	-1.51043	0.0039898	0.013761	16.6458	21.8922	10.6524	2.47109	4.36524	11.4761
CKMT1B	-1.59601	0.00403438	0.0138998	36.7959	27.3652	23.9678	9.06065	13.9688	5.73803
KIF20A	-1.01892	0.00417396	0.0142962	55.1939	50.1696	60.3635	27.182	32.3028	21.8045
MIR9-1HG	-1.41795	0.00454472	0.0154096	35.0437	41.96	23.9678	15.6502	10.4766	11.4761
POU6F2	-3.14733	0.00455498	0.0154389	10.5131	8.20957	14.2032	0.823696	1.7461	1.14761
KIF5C_1	-3.6626	0.00456474	0.0154638	22.7784	9.12175	2.66309	0	2.61914	0
HMOX2_1	-2.91532	0.00460535	0.0155904	7.00875	232.605	221.925	12.3554	27.0645	21.8045
ZNF404	-1.11444	0.00476249	0.0160573	32.4155	37.3992	27.5186	22.2398	16.5879	4.59043
KCNG3	-1.96421	0.00495509	0.0166251	21.0262	12.7704	23.9678	4.94217	5.23829	4.59043
SLC44A5	-2.08914	0.005043	0.016894	14.8936	10.9461	18.6417	3.29478	1.7461	5.73803
KIAA1755	-1.17391	0.00520412	0.0173546	41.1764	25.5409	39.0587	20.5924	6.11134	20.6569
CEP55	-1.19632	0.00543507	0.0180092	29.7872	33.7505	32.8448	14.8265	17.461	9.18085
WIF1	-1.94269	0.0056179	0.0185488	10.5131	2.73652	7.98928	2.47109	1.7461	1.14761
SCGB1B2P	-1.28936	0.00603918	0.0197589	33.2916	42.8722	32.8448	10.708	20.0801	13.7713
FGF13	-1.08155	0.00606501	0.0198232	27.1589	36.487	37.2833	25.5346	7.85743	13.7713
RAB11FIP3_1	-2.60567	0.00622125	0.0202537	4.38047	2.73652	76.342	4.94217	5.23829	3.44282
SIX3-AS1	-3.45595	0.00625983	0.0203699	14.0175	4.56087	12.4278	0	1.7461	1.14761
SILC1	-2.93016	0.00647573	0.0209483	6.13266	8.20957	7.98928	0	0	3.44282
LINC02516	-3.90299	0.00666377	0.0214951	7.00875	1.82435	6.21389	0.823696	0	0
LRRTM1	-2.17711	0.0067933	0.0218726	23.6545	16.4191	15.9786	4.94217	6.98439	0
GRIA4	-1.25474	0.00713363	0.0228193	29.7872	43.7844	30.1817	12.3554	18.334	12.6237
HSPB7	-1.22176	0.00725658	0.0231651	25.4067	29.1896	23.0802	12.3554	10.4766	10.3285
STAR	-1.37733	0.00752876	0.0239241	8.76094	20.0678	12.4278	4.11848	6.11134	5.73803
SLC16A1_1	-1.78641	0.00753238	0.0239316	9.63703	10.9461	73.6789	9.06065	6.98439	11.4761
LOC101927815	-4.69957	0.00796691	0.0250965	0	5.47305	7.98928	0	0	0
XK	-2.80919	0.00805405	0.0253349	10.5131	10.0339	11.5401	2.47109	0.873048	1.14761
DSEL_1	-1.18179	0.00810022	0.0254622	17.5219	31.9261	16.8663	9.88435	6.11134	13.7713
LOC101928868	-1.10092	0.00813131	0.0255516	31.5394	31.9261	20.4171	16.4739	7.85743	14.9189
PARP15	-1.21125	0.00833994	0.0261388	53.4417	36.487	31.9571	18.1213	23.5723	10.3285
AGTR1	-2.71569	0.00899842	0.0279836	9.63703	6.38522	14.2032	1.64739	1.7461	1.14761
CYP11A1_1	-3.9205	0.00902765	0.0280518	2.62828	9.12175	3.55079	0.823696	0	0
PIMREG	-1.14144	0.00904042	0.0280824	41.1764	38.3113	31.9571	18.945	17.461	13.7713
HERC2_1	-1.24548	0.00935847	0.0289534	91.9898	133.178	21.3048	29.653	54.129	19.5093
LINC02202	-1.34391	0.0099859	0.0306627	15.7697	15.507	13.3155	4.94217	7.85743	4.59043
MT1F	-1.27508	0.00998888	0.030666	37.672	31.9261	25.7432	11.5317	18.334	9.18085
CSMD3	-1.9231	0.0100887	0.0309338	18.398	16.4191	14.2032	3.29478	6.11134	3.44282
KCNH5	-1.63132	0.010697	0.0324933	18.398	21.8922	24.8555	10.708	4.36524	5.73803
ABCF1	-3.2093	0.0113365	0.0341926	10.5131	143.211	8.87698	6.58957	5.23829	5.73803
ATP1B2	-1.26072	0.0113567	0.0342483	36.7959	21.8922	17.754	8.23696	11.3496	12.6237
CDR2	-1.54083	0.0113727	0.0342856	14.8936	11.8583	56.8127	9.06065	5.23829	14.9189
CHODL	-1.0579	0.0116388	0.0349728	42.0525	31.9261	51.4865	18.945	16.5879	25.2473
FAM163A	-1.34013	0.0118891	0.0356358	25.4067	20.98	17.754	7.41326	7.85743	10.3285
FRRS1L	-1.0579	0.0119849	0.0358725	24.5306	34.6626	16.8663	9.06065	13.9688	13.7713
GMPR2	-2.26298	0.0120373	0.035979	102.503	57.467	55.0373	14.8265	26.1914	3.44282
LIPC	-1.21565	0.0123332	0.0367585	19.2741	20.0678	12.4278	5.76587	9.60353	6.88564
PCDH15	-1.53409	0.0127698	0.0379091	21.9023	19.1557	25.7432	5.76587	5.23829	12.6237
RPL7A	-1.42434	0.0128147	0.0380248	15.7697	69.3253	23.9678	6.58957	13.9688	20.6569
CST2	-2.21458	0.013013	0.0385212	11.3892	11.8583	16.8663	0.823696	3.49219	4.59043
CLDN10	-2.21173	0.0132301	0.0390646	7.88484	5.47305	25.7432	2.47109	2.61914	3.44282
NDST3	-2.93659	0.0134941	0.0397281	7.00875	4.56087	10.6524	0	0.873048	2.29521
AGPAT1_6	-3.88885	0.0136756	0.0401761	1.75219	1.82435	23.0802	0.823696	0.873048	0
RAMP3	-1.44258	0.0136737	0.0401761	23.6545	20.0678	27.5186	9.06065	6.98439	10.3285
LOC112268421	-3.90084	0.0138595	0.0406667	6.13266	0.912175	7.98928	0	0	1.14761
COMP	-1.6704	0.0139318	0.0408603	13.1414	19.1557	12.4278	4.94217	3.49219	5.73803
BACE1-AS	-1.21249	0.0146802	0.0427486	25.4067	26.4531	21.3048	10.708	16.5879	3.44282
LOC112268430	-1.02361	0.0147281	0.0428558	18.398	23.7165	25.7432	10.708	12.2227	10.3285
SLC5A9	-2.17903	0.0147654	0.0429578	2.62828	9.12175	8.87698	2.47109	1.7461	0
LOC105377485	-1.22994	0.0149365	0.043403	28.035	12.7704	21.3048	6.58957	7.85743	12.6237
HPS5	-1.38686	0.0149423	0.0434134	10.5131	32.8383	23.0802	7.41326	7.85743	10.3285
WNT16	-1.02838	0.0153245	0.0443696	42.0525	32.8383	44.3849	14.8265	20.0801	24.0997
ABCC6P1	-3.30898	0.0154028	0.0445827	4.38047	9.12175	4.43849	1.64739	0	0
LOC105376235	-1.69037	0.015652	0.0452154	6.13266	10.0339	10.6524	4.11848	1.7461	2.29521
CCL5_1	-2.47229	0.0157597	0.0455063	4.38047	2.73652	54.1496	4.94217	2.61914	3.44282
PGM5	-1.01076	0.0159203	0.045908	26.2828	15.507	34.6202	15.6502	9.60353	12.6237
ELMOD1	-3.1228	0.0164659	0.0472472	10.5131	3.6487	12.4278	0	0	3.44282
LOC105371629	-1.18503	0.0168027	0.0480751	26.2828	28.2774	15.9786	8.23696	10.4766	12.6237
TRPV4	-1.11504	0.0170036	0.0485727	12.2653	21.8922	14.2032	5.76587	9.60353	6.88564
TSPAN2	-4.0962	0.0171325	0.0488871	7.00875	1.82435	0	0	0	0
