# Supplementary material for: MBNL1-dependent alternative splicing promotes neuronal differentiation through regulation of NUMA1 exon 16 during fibroblast-to-neuron reprogramming
Source: Front Cell Dev Biol. 2026 Jun 22;14:1862147. doi: 10.3389/fcell.2026.1862147 (PMC13333663; doi:10.3389/fcell.2026.1862147)
Supplement: Supplementary file 2 [file Table3.xlsx]

## Sheet: Core down genes of ME1
gene	module	MM	GS	absMM	absGS
FNDC3B	turquoise	0.99972	-0.998813	0.99972	0.998813
AEBP1	turquoise	0.999703	-0.99951	0.999703	0.99951
CST3	turquoise	0.999686	-0.997467	0.999686	0.997467
CALD1	turquoise	0.999534	-0.999471	0.999534	0.999471
RPS4X	turquoise	0.999518	-0.999273	0.999518	0.999273
DHCR24	turquoise	0.999317	-0.997904	0.999317	0.997904
OGDH	turquoise	0.999252	-0.999406	0.999252	0.999406
F2RL2	turquoise	0.999246	-0.998565	0.999246	0.998565
LTBP2	turquoise	0.999238	-0.998657	0.999238	0.998657
JTB	turquoise	0.999234	-0.997485	0.999234	0.997485
FADS2	turquoise	0.999186	-0.999541	0.999186	0.999541
ATP2B4	turquoise	0.999167	-0.998134	0.999167	0.998134
COL1A1	turquoise	0.999156	-0.999319	0.999156	0.999319
MYO16	turquoise	0.99915	-0.997109	0.99915	0.997109
TACC1	turquoise	0.999117	-0.999642	0.999117	0.999642
AXL	turquoise	0.999092	-0.999064	0.999092	0.999064
VIM	turquoise	0.999074	-0.999323	0.999074	0.999323
SQLE	turquoise	0.999054	-0.998301	0.999054	0.998301
GNAO1	turquoise	0.998949	-0.999607	0.998949	0.999607
COL3A1	turquoise	0.998937	-0.999496	0.998937	0.999496
