# Supplementary material for: MBNL1-dependent alternative splicing promotes neuronal differentiation through regulation of NUMA1 exon 16 during fibroblast-to-neuron reprogramming
Source: Front Cell Dev Biol. 2026 Jun 22;14:1862147. doi: 10.3389/fcell.2026.1862147 (PMC13333663; doi:10.3389/fcell.2026.1862147)
Supplement: Supplementary file 3 [file Table1.xlsx]

## Sheet: Sheet1
Primers for PCR of NUMA1-ΔE16
Gene	Forward (5’-3’)	Reverse (5’-3’)
NUMA1 (ΔE16)	GTGGAAGAACTGAGTAAGAAACTG	CTGGGCAGTGAGTTTCTGC
Primers for RT-PCR of splicing
Gene	Forward (5’-3’)	Reverse (5’-3’)
GAPDH	GCCTCCTGCACCACCAAC	GAGGGGCCATCCACAGTCT
NUMA1 (E16)	TTCCAGGAAGAGAGGCAGAA	CTTGCTGGCTTGGTCAGAGT
ANK2 (E28)	GTTGGACCTTCTGGTGCTCAG	CTTCAGTGTAGTCACAGAAATGCTCT
ANK3 (E40)	ATGTTTTCCATGACCCTGTTGAT	CTGTCATCCAGTCGATCTAGTAACC
KCNQ2 (E9)	ACCTCTCGCGCACAGACCTG	CCTTCCTGAAAGCGAGTCCAGAT
GPHN (E8)	TCACATATAACTGCAGCAGCCA	ACCTGAACACCACGAGAAATGA
ERBB4 (E26)	TCAACATCCCACCTCCCATCTA	CAGACACTCCTTGTTCAGCAGC
CAMK2b (E16)	GACGAATAGCACCAAAAACAGT	TAGCGTCTTCATCCTCTATGGT
NUMB (E9)	CCGATGACCAAACCAGTGACA	GAGACCTGGAGAGGCAGCAC
SIRT1 (E8)	CTCAAAGTAAGACCAGTAGCACT	GCCACAAGAACTAGAGGATAAG
SYT7 (E4)	AATTCCTTGGAGACGGTGGGCAC	CACTTTGGCGCCCGACAGGAG
KDM1A (E8a)	GGGAATCCTATGGCTGTGG	AACCGGTTAAACTCTTGCTCTAC
Primers for RIP-qPCR of NUMA1
Gene	Forward (5’-3’)	Reverse (5’-3’)
NUMA1 (F1/R1)	GTCAATCTAGCTCCTTAGGGGA (intron 15)	GCTCTCTCTGAAATACCTCTAGCT (exon 16)
NUMA1 (F2/R2)	GTGGAGCAGCTAGAGGTATTTCAG (exon 16)	CTGGATTCCATGGCTTGACC (intron 16)
NUMA1 (F3/R3)	TGACTCTGACCAAGCCAGCAA (exon 17)	GCTTCTAAGCCACAGGCTTCCT (intron 17)
